# Supplementary material for: In crystallo lattice adaptivity triggered by solid-gas reactions of cationic group 7 pincer complexes
Source: Chem Commun (Camb). 2023 Aug 7;59(72):10749–52. doi: 10.1039/d3cc03201a (PMC10484290; doi:10.1039/d3cc03201a)
Supplement: CC-059-D3CC03201A-s002 [file CC-059-D3CC03201A-s002.cif]

# Electronic Supplementary Material (ESI) for ChemComm.
# This journal is © The Royal Society of Chemistry 2023

####################################################################### 
# 
# This file contains crystal structure data downloaded from the 
# Cambridge Structural Database (CSD) hosted by the Cambridge 
# Crystallographic Data Centre (CCDC).
# 
# Full information about CCDC data access policies and citation 
# guidelines are available at http://www.ccdc.cam.ac.uk/access/V1 
# 
# Audit and citation data items may have been added by the CCDC. 
# Please retain this information to preserve the provenance of 
# this file and to allow appropriate attribution of the data. 
# 
#######################################################################

data_asw21085
_database_code_depnum_ccdc_archive 'CCDC 2271683'
loop_
_audit_author_name
_audit_author_address
'Joe C. Goodall'
;University of York
United Kingdom
;
_audit_update_record             
;
2023-06-22 deposited with the CCDC.	2023-08-03 downloaded from the CCDC.
;
# start Validation Reply Form
_vrf_PLAT213_asw21085            
;
PROBLEM: Atom F19             has ADP max/min Ratio .....        4.4 prolat
RESPONSE: Spinning CF3 group disorder. Modelled using split site. Strong restraints did not reduce the prolate nature any further.
;
_vrf_PLAT213_asw21085_2          
;
PROBLEM: Atom F15A            has ADP max/min Ratio .....        4.3 prolat
RESPONSE: Spinning CF3 group disorder. Modelled using split site. Strong restraints did not reduce the prolate nature any further.
;
# Added during the CSD deposition process: Thursday 22 June 2023 02:28 PM
# end Validation Reply Form

_audit_creation_date             2023-06-15
_audit_creation_method           
;
Olex2 1.5
(compiled 2021.08.20 svn.r13c46975 for OlexSys, GUI svn.r6396)
;
_shelx_SHELXL_version_number     2018/3
loop_
_audit_author_email
jcg536@york.ac.uk
_chemical_name_common            ?
_chemical_name_systematic        ?
_chemical_formula_moiety         'C20 H31 Mn N O5 P2, C32 H12 B F24'
_chemical_formula_sum            'C52 H43 B F24 Mn N O5 P2'
_chemical_formula_weight         1345.56
_chemical_melting_point          ?
_chemical_oxdiff_formula         'C52 H43 B1 F24 Mn1 N1 O5 P2'
_chemical_oxdiff_usercomment     'Joe Goodall - JG031 150 K after 298 K'
loop_
_atom_type_symbol
_atom_type_description
_atom_type_scat_dispersion_real
_atom_type_scat_dispersion_imag
_atom_type_scat_source
C C 0.0181 0.0091 'International Tables Vol C Tables 4.2.6.8 and 6.1.1.4'
H H 0.0000 0.0000 'International Tables Vol C Tables 4.2.6.8 and 6.1.1.4'
B B 0.0090 0.0039 'International Tables Vol C Tables 4.2.6.8 and 6.1.1.4'
N N 0.0311 0.0180 'International Tables Vol C Tables 4.2.6.8 and 6.1.1.4'
O O 0.0492 0.0322 'International Tables Vol C Tables 4.2.6.8 and 6.1.1.4'
F F 0.0727 0.0534 'International Tables Vol C Tables 4.2.6.8 and 6.1.1.4'
P P 0.2955 0.4335 'International Tables Vol C Tables 4.2.6.8 and 6.1.1.4'
Mn Mn -0.5299 2.8052 'International Tables Vol C Tables 4.2.6.8 and 6.1.1.4'

_shelx_space_group_comment       
;
The symmetry employed for this shelxl refinement is uniquely defined
by the following loop, which should always be used as a source of
symmetry information in preference to the above space-group names.
They are only intended as comments.
;
_space_group_crystal_system      triclinic
_space_group_IT_number           2
_space_group_name_H-M_alt        'P -1'
_space_group_name_Hall           '-P 1'
loop_
_space_group_symop_operation_xyz
'x, y, z'
'-x, -y, -z'

_cell_length_a                   12.9543(6)
_cell_length_b                   14.1111(6)
_cell_length_c                   17.0692(8)
_cell_angle_alpha                105.704(4)
_cell_angle_beta                 106.445(4)
_cell_angle_gamma                97.358(4)
_cell_volume                     2809.2(2)
_cell_formula_units_Z            2
_cell_measurement_reflns_used    7808
_cell_measurement_temperature    149.95(10)
_cell_measurement_theta_max      70.9390
_cell_measurement_theta_min      5.2980
_shelx_estimated_absorpt_T_max   0.716
_shelx_estimated_absorpt_T_min   0.548
_exptl_absorpt_coefficient_mu    3.613
_exptl_absorpt_correction_T_max  1.00000
_exptl_absorpt_correction_T_min  0.77896
_exptl_absorpt_correction_type   multi-scan
_exptl_absorpt_process_details   
;
CrysAlisPro 1.171.40.84a (Rigaku Oxford Diffraction, 2020)
Empirical absorption correction using spherical harmonics,
implemented in SCALE3 ABSPACK scaling algorithm.
;
_exptl_absorpt_special_details   ?
_exptl_crystal_colour            'clear colourless'
_exptl_crystal_colour_lustre     clear
_exptl_crystal_colour_modifier   .
_exptl_crystal_colour_primary    colourless
_exptl_crystal_density_diffrn    1.591
_exptl_crystal_density_meas      ?
_exptl_crystal_density_method    ?
_exptl_crystal_description       block
_exptl_crystal_F_000             1356
loop_
_exptl_crystal_face_index_h
_exptl_crystal_face_index_k
_exptl_crystal_face_index_l
_exptl_crystal_face_perp_dist
1 2 -2 0.1019
1 -1 -1 0.1092
0 2 -1 0.0892
2 -1 -2 0.1081
-1 0 1 0.0389
1 1 -2 0.0974
0 1 -1 0.0812
2 -1 0 0.1074
-2 1 0 0.0597
1 -2 2 0.0771
-2 0 1 0.0430
-1 1 -2 0.0705
0 0 1 0.0059
0 0 -1 0.0933
0 -1 -1 0.0624
0 -2 1 0.0879
-1 -2 1 0.0789

_exptl_crystal_preparation       ?
_exptl_crystal_recrystallization_method 
'CH2Cl2 solution layered with pentane at room temperature'
_exptl_crystal_size_max          0.189
_exptl_crystal_size_mid          0.175
_exptl_crystal_size_min          0.099
loop_
_exptl_oxdiff_crystal_face_indexfrac_h
_exptl_oxdiff_crystal_face_indexfrac_k
_exptl_oxdiff_crystal_face_indexfrac_l
_exptl_oxdiff_crystal_face_x
_exptl_oxdiff_crystal_face_y
_exptl_oxdiff_crystal_face_z
0.9987 1.9990 -2.0009 0.0147 0.1179 -0.2491
0.9996 -0.9985 -0.9991 -0.0085 -0.1620 -0.0754
-0.0005 1.9985 -1.0012 -0.0110 0.1766 -0.1330
1.9988 -0.9980 -1.9988 0.0173 -0.2207 -0.1916
-0.9993 -0.0005 0.9997 -0.0258 0.0588 0.1162
0.9990 1.0000 -2.0003 -0.0196 0.0147 -0.2084
-0.0002 0.9995 -1.0006 -0.0453 0.0734 -0.0922
1.9987 -0.9990 0.0012 0.1766 -0.1611 -0.0887
-1.9987 0.9990 -0.0012 -0.1766 0.1611 0.0887
0.9996 -1.9991 2.0015 0.1961 -0.1758 0.1197
-1.9984 -0.0005 0.9994 -0.1312 0.0877 0.1809
-0.9993 1.0001 -2.0008 -0.2304 0.0726 -0.0789
-0.0001 -0.0005 1.0000 0.0796 0.0298 0.0515
0.0001 0.0005 -1.0000 -0.0796 -0.0298 -0.0515
0.0004 -0.9985 -0.9993 -0.1139 -0.1330 -0.0107
0.0005 -1.9985 1.0012 0.0110 -0.1766 0.1330
-0.9986 -1.9985 1.0010 -0.0944 -0.1477 0.1977

_exptl_transmission_factor_max   ?
_exptl_transmission_factor_min   ?
_diffrn_reflns_av_R_equivalents  0.0302
_diffrn_reflns_av_unetI/netI     0.0439
_diffrn_reflns_Laue_measured_fraction_full 0.999
_diffrn_reflns_Laue_measured_fraction_max 0.977
_diffrn_reflns_limit_h_max       15
_diffrn_reflns_limit_h_min       -15
_diffrn_reflns_limit_k_max       14
_diffrn_reflns_limit_k_min       -17
_diffrn_reflns_limit_l_max       20
_diffrn_reflns_limit_l_min       -14
_diffrn_reflns_number            20116
_diffrn_reflns_point_group_measured_fraction_full 0.999
_diffrn_reflns_point_group_measured_fraction_max 0.977
_diffrn_reflns_theta_full        67.684
_diffrn_reflns_theta_max         71.137
_diffrn_reflns_theta_min         3.623
_diffrn_ambient_environment      N~2~
_diffrn_ambient_temperature      149.95(10)
_diffrn_detector                 'CCD plate'
_diffrn_detector_area_resol_mean 16.1450
_diffrn_detector_type            Eos
_diffrn_measured_fraction_theta_full 0.999
_diffrn_measured_fraction_theta_max 0.977
_diffrn_measurement_details      
;
List of Runs (angles in degrees, time in seconds):

  # Type    Start    End  Width  t~exp~   \w     \q     \k     \f   Frames
#--------------------------------------------------------------------------
  1  \w    -15.00  28.00   1.00    1.00    --    0.00 -80.00 138.00   43
  2  \w    -21.00   4.00   1.00    1.00    --    0.00 -77.00-150.00   25
  3  \w    -62.00 -36.00   1.00    1.00    --    0.00 -38.00-150.00   26
  4  \w    -17.00  20.00   1.00    1.00    --    0.00 -38.00-150.00   37
  5  \w    -19.00  32.00   1.00    1.00    --    0.00  77.00   0.00   51
  6  \w     38.00 109.00   1.00    3.56    --   54.00-125.00 -60.00   71
  7  \w     33.00 124.00   1.00    3.56    --   54.00  38.00   0.00   91
  8  \w     33.00  64.00   1.00    3.56    --   54.00 -99.00   0.00   31
  9  \w     10.00 121.00   1.00    3.56    --   54.00  19.00 -60.00  111
 10  \w    -10.00  72.00   1.00    3.56    --   54.00 -57.00  30.00   82
 11  \w    -11.00  66.00   1.00    3.56    --   54.00 -57.00 120.00   77
 12  \w     66.00 108.00   1.00    3.56    --  108.00-111.00-180.00   42
 13  \w    117.00 143.00   1.00    3.56    --  108.00 111.00  90.00   26
 14  \w    105.00 176.00   1.00    3.56    --  108.00 111.00 -30.00   71
 15  \w     68.00  94.00   1.00    3.56    --  108.00 -91.00  90.00   26
 16  \w     61.00 109.00   1.00    3.56    --  108.00-111.00  90.00   48
 17  \w     75.00 129.00   1.00    3.56    --  108.00 178.00  30.00   54
 18  \w    115.00 177.00   1.00    3.56    --  108.00  77.00-150.00   62
 19  \w    104.00 177.00   1.00    3.56    --  108.00  77.00-180.00   73
 20  \w     42.00 107.00   1.00    3.56    --  108.00 -38.00 -90.00   65
 21  \w     41.00 130.00   1.00    3.56    --  108.00 -50.00  60.00   89
 22  \w    110.00 176.00   1.00    3.56    --  108.00  38.00  90.00   66
 23  \w     49.00 113.00   1.00    3.56    --  108.00 -25.00 150.00   64
 24  \w     39.00  81.00   1.00    3.56    --  108.00 -91.00  30.00   42
 25  \w     55.00  81.00   1.00    3.56    --  108.00-111.00 -90.00   26
 26  \w     82.00 109.00   1.00    3.56    --  108.00-111.00 -90.00   27
 27  \w     49.00 109.00   1.00    3.56    --  108.00-111.00   0.00   60
 28  \w     95.00 131.00   1.00    3.56    --  108.00 -77.00 150.00   36
 29  \w     84.00 169.00   1.00    3.56    --  108.00  38.00 150.00   85
;
_diffrn_measurement_device       'four-circle diffractometer'
_diffrn_measurement_device_type  'SuperNova, Dual, Cu at home/near, Eos'
_diffrn_measurement_method       '\w scans'
_diffrn_orient_matrix_type       
'CrysAlisPro convention (1999,Acta A55,543-557)'
_diffrn_orient_matrix_UB_11      0.1054990000
_diffrn_orient_matrix_UB_12      0.0344216000
_diffrn_orient_matrix_UB_13      0.0796770000
_diffrn_orient_matrix_UB_21      -0.0289861000
_diffrn_orient_matrix_UB_22      0.1033356000
_diffrn_orient_matrix_UB_23      0.0298591000
_diffrn_orient_matrix_UB_31      -0.0648037000
_diffrn_orient_matrix_UB_32      -0.0407786000
_diffrn_orient_matrix_UB_33      0.0514263000
_diffrn_radiation_monochromator  mirror
_diffrn_radiation_probe          x-ray
_diffrn_radiation_type           'Cu K\a'
_diffrn_radiation_wavelength     1.54184
_diffrn_source                   'micro-focus sealed X-ray tube'
_diffrn_source_type              'SuperNova (Cu) X-ray Source'
_reflns_Friedel_coverage         0.000
_reflns_Friedel_fraction_full    .
_reflns_Friedel_fraction_max     .
_reflns_number_gt                9200
_reflns_number_total             10626
_reflns_special_details          
;
 Reflections were merged by SHELXL according to the crystal
 class for the calculation of statistics and refinement.
 
 _reflns_Friedel_fraction is defined as the number of unique
 Friedel pairs measured divided by the number that would be
 possible theoretically, ignoring centric projections and
 systematic absences.
;
_reflns_threshold_expression     'I > 2\s(I)'
_computing_cell_refinement       'CrysAlisPro 1.171.40.84a (Rigaku OD, 2020)'
_computing_data_collection       'CrysAlisPro 1.171.40.84a (Rigaku OD, 2020)'
_computing_data_reduction        'CrysAlisPro 1.171.40.84a (Rigaku OD, 2020)'
_computing_molecular_graphics    'Olex2 1.5 (Dolomanov et al., 2009)'
_computing_publication_material  'Olex2 1.5 (Dolomanov et al., 2009)'
_computing_structure_refinement  'SHELXL 2018/3 (Sheldrick, 2015)'
_computing_structure_solution    'SHELXT 2018/2 (Sheldrick, 2018)'
_refine_diff_density_max         0.674
_refine_diff_density_min         -0.474
_refine_diff_density_rms         0.057
_refine_ls_extinction_coef       .
_refine_ls_extinction_method     none
_refine_ls_goodness_of_fit_ref   1.043
_refine_ls_hydrogen_treatment    constr
_refine_ls_matrix_type           full
_refine_ls_number_parameters     895
_refine_ls_number_reflns         10626
_refine_ls_number_restraints     157
_refine_ls_R_factor_all          0.0492
_refine_ls_R_factor_gt           0.0415
_refine_ls_restrained_S_all      1.112
_refine_ls_shift/su_max          0.001
_refine_ls_shift/su_mean         0.000
_refine_ls_structure_factor_coef Fsqd
_refine_ls_weighting_details     
'w=1/[\s^2^(Fo^2^)+(0.0525P)^2^+1.0996P] where P=(Fo^2^+2Fc^2^)/3'
_refine_ls_weighting_scheme      calc
_refine_ls_wR_factor_gt          0.1045
_refine_ls_wR_factor_ref         0.1109
_refine_special_details          ?
_olex2_refinement_description    
;
1. Restrained distances
 F21-F19 \\sim F21-F20 \\sim F19-F20 \\sim F21A-F19A \\sim F21A-F20A \\sim
F19A-F20A
 with sigma of 0.04
 F8-F9 \\sim F8-F7 \\sim F9A-F8A \\sim F9A-F7A \\sim F8A-F7A \\sim F9-F7
 with sigma of 0.04
 C35-F8 \\sim C35-F9A \\sim C35-F8A \\sim C35-F7A \\sim C35-F9 \\sim C35-F7
 with sigma of 0.02
 C34-F11 \\sim C34-F10 \\sim C34-F12
 with sigma of 0.02
 F10-F11 \\sim F10-F12 \\sim F11-F12
 with sigma of 0.04
 C42-F15 \\sim C42-F14 \\sim C42-F13 \\sim C42-F13A \\sim C42-F15A \\sim
C42-F14A \\sim C42-C38
 with sigma of 0.02
 C50-F21 \\sim C50-F19 \\sim C50-F20 \\sim C50-F21A \\sim C50-F19A \\sim
C50-F20A \\sim C50-C46
 with sigma of 0.02
 F15-F14 \\sim F15-F13 \\sim F14-F13 \\sim F13A-F15A \\sim F13A-F14A \\sim
F15A-F14A
 with sigma of 0.04
 F12-C34 \\sim F12A-C34A
 with sigma of 0.02
 F11-C34 \\sim F11A-C34A
 with sigma of 0.02
 C34-C30 \\sim C34A-C30
 with sigma of 0.02
 F10-C34 \\sim F10-C34A
 with sigma of 0.02
2. Uiso/Uaniso restraints and constraints
F9 \\sim F9A \\sim F7 \\sim F7A \\sim F8 \\sim F8A: within 2A with sigma of
0.05 and sigma for terminal atoms of 0.01 within 2A
F10 \\sim F12 \\sim F11: within 2A with sigma of 0.005 and sigma for terminal
atoms of 0.01 within 2A
3. Rigid body (RIGU) restrains
 F9, F9A, F7, F7A, F8, F8A
 with sigma for 1-2 distances of 0.005 and sigma for 1-3 distances of 0.001
 F10, F12, F11
 with sigma for 1-2 distances of 0.004 and sigma for 1-3 distances of 0.004
4. Others
 Sof(F21A)=Sof(F19A)=Sof(F20A)=1-FVAR(1)
 Sof(F21)=Sof(F19)=Sof(F20)=FVAR(1)
 Sof(F13A)=Sof(F15A)=Sof(F14A)=1-FVAR(2)
 Sof(F15)=Sof(F14)=Sof(F13)=FVAR(2)
 Sof(F9A)=Sof(F8A)=Sof(F7A)=1-FVAR(3)
 Sof(F8)=Sof(F9)=Sof(F7)=FVAR(3)
 Sof(F12A)=Sof(C34A)=Sof(F11A)=1-FVAR(4)
 Sof(F11)=Sof(C34)=Sof(F12)=FVAR(4)
5.a Ternary CH refined with riding coordinates:
 C7(H7), C4(H4), C13(H13), C10(H10)
5.b Aromatic/amide H refined with riding coordinates:
 C00O(H00O), C33(H33), C22(H22), C24(H24), C37(H37), C47(H47), C29(H29),
 C49(H49), C31(H31), C41(H41), C45(H45), C39(H39), C17(H17), C19(H19), C18(H18)
5.c Idealised Me refined as rotating group:
 C9(H9A,H9B,H9C), C5(H5A,H5B,H5C), C8(H8A,H8B,H8C), C6(H6A,H6B,H6C), C14(H14A,
 H14B,H14C), C15(H15A,H15B,H15C), C11(H11A,H11B,H11C), C12(H12A,H12B,H12C)
;
_atom_sites_solution_hydrogens   geom
_atom_sites_solution_primary     dual
_atom_sites_solution_secondary   ?
loop_
_atom_site_label
_atom_site_type_symbol
_atom_site_fract_x
_atom_site_fract_y
_atom_site_fract_z
_atom_site_U_iso_or_equiv
_atom_site_adp_type
_atom_site_occupancy
_atom_site_site_symmetry_order
_atom_site_calc_flag
_atom_site_refinement_flags_posn
_atom_site_refinement_flags_adp
_atom_site_refinement_flags_occupancy
_atom_site_disorder_assembly
_atom_site_disorder_group
Mn1 Mn 0.33985(3) 0.09493(3) 0.85621(2) 0.01897(9) Uani 1 1 d . . . . .
P1 P 0.24944(4) 0.17022(4) 0.94146(3) 0.02008(12) Uani 1 1 d . . . . .
P2 P 0.42439(5) 0.06582(5) 0.75647(4) 0.02555(13) Uani 1 1 d . . . . .
F22 F 0.86858(13) 0.86051(11) 0.83680(9) 0.0369(3) Uani 1 1 d . . . . .
F24 F 0.72722(12) 0.77010(11) 0.72968(10) 0.0395(4) Uani 1 1 d . . . . .
F2 F 0.50049(12) 0.35492(12) 0.86675(11) 0.0414(4) Uani 1 1 d . . . . .
F3 F 0.51182(13) 0.47996(13) 0.81915(11) 0.0445(4) Uani 1 1 d . . . . .
F1 F 0.59416(14) 0.50077(13) 0.95213(10) 0.0474(4) Uani 1 1 d . . . . .
F23 F 0.86352(16) 0.85186(12) 0.70866(11) 0.0480(4) Uani 1 1 d . . . . .
O4 O 0.20577(13) 0.25570(12) 0.89673(10) 0.0272(3) Uani 1 1 d . . . . .
F6 F 0.95574(15) 0.41263(15) 1.04360(9) 0.0522(5) Uani 1 1 d . . . . .
F10 F 0.38531(14) 0.13222(13) 0.39519(10) 0.0492(4) Uani 1 1 d D . . . .
F5 F 1.02754(14) 0.34868(17) 0.94911(11) 0.0574(5) Uani 1 1 d . . . . .
O5 O 0.37957(15) 0.14127(14) 0.70004(11) 0.0355(4) Uani 1 1 d . . . . .
O1 O 0.54992(14) 0.23339(14) 0.98408(11) 0.0352(4) Uani 1 1 d . . . . .
O2 O 0.39705(15) -0.06079(13) 0.93584(12) 0.0359(4) Uani 1 1 d . . . . .
O3 O 0.14336(14) -0.06959(14) 0.74088(11) 0.0343(4) Uani 1 1 d . . . . .
F4 F 0.90127(17) 0.25640(15) 0.97003(12) 0.0602(5) Uani 1 1 d . . . . .
F18 F 0.8959(2) -0.00636(13) 0.54073(12) 0.0660(6) Uani 1 1 d . . . . .
F17 F 0.87427(19) 0.05101(14) 0.66268(14) 0.0643(6) Uani 1 1 d . . . . .
N1 N 0.29102(15) 0.19795(14) 0.79736(12) 0.0224(4) Uani 1 1 d . . . . .
F8 F 0.6501(11) 0.5536(9) 0.4172(8) 0.075(3) Uani 0.364(14) 1 d D U P A 1
F16 F 1.03591(18) 0.06274(17) 0.65333(16) 0.0771(7) Uani 1 1 d . . . . .
C00O C 0.86114(18) 0.37385(17) 0.82083(13) 0.0218(4) Uani 1 1 d . . . . .
H00O H 0.927910 0.361534 0.811723 0.026 Uiso 1 1 calc R U . . .
C23 C 0.67140(18) 0.41301(16) 0.85268(14) 0.0213(4) Uani 1 1 d . . . . .
C21 C 0.78160(17) 0.39435(15) 0.75657(13) 0.0183(4) Uani 1 1 d . . . . .
C48 C 0.89139(19) 0.70845(17) 0.75028(13) 0.0223(4) Uani 1 1 d . . . . .
C33 C 0.68338(18) 0.44003(17) 0.52898(13) 0.0208(4) Uani 1 1 d . . . . .
H33 H 0.739959 0.496410 0.539335 0.025 Uiso 1 1 calc R U . . .
C44 C 0.87887(18) 0.52666(16) 0.70711(13) 0.0196(4) Uani 1 1 d . . . . .
F9 F 0.4859(7) 0.4787(10) 0.3564(7) 0.054(2) Uani 0.364(14) 1 d D U P A 1
F7 F 0.6032(12) 0.4099(9) 0.3202(6) 0.064(2) Uani 0.364(14) 1 d D U P A 1
C22 C 0.68568(18) 0.41409(16) 0.77502(13) 0.0202(4) Uani 1 1 d . . . . .
H22 H 0.629248 0.428514 0.733421 0.024 Uiso 1 1 calc R U . . .
C25 C 0.84573(19) 0.37090(18) 0.89773(14) 0.0249(5) Uani 1 1 d . . . . .
C28 C 0.69419(17) 0.38828(16) 0.58903(13) 0.0188(4) Uani 1 1 d . . . . .
C24 C 0.75093(19) 0.39080(18) 0.91450(13) 0.0244(5) Uani 1 1 d . . . . .
H24 H 0.740611 0.389281 0.967110 0.029 Uiso 1 1 calc R U . . .
C46 C 1.05644(18) 0.64728(18) 0.78037(14) 0.0259(5) Uani 1 1 d D . . . .
C16 C 0.23237(18) 0.26259(17) 0.82688(14) 0.0240(5) Uani 1 1 d . . . . .
F21 F 1.2125(6) 0.6076(6) 0.8609(5) 0.072(2) Uani 0.607(16) 1 d D . P B 1
C3 C 0.21602(19) -0.00340(18) 0.78302(14) 0.0238(5) Uani 1 1 d . . . . .
C37 C 0.92995(19) 0.35440(18) 0.57573(13) 0.0240(5) Uani 1 1 d . . . . .
H37 H 0.929812 0.417509 0.565887 0.029 Uiso 1 1 calc R U . . .
C47 C 1.00564(19) 0.72803(18) 0.78459(14) 0.0265(5) Uani 1 1 d . . . . .
H47 H 1.047990 0.795432 0.810420 0.032 Uiso 1 1 calc R U . . .
C36 C 0.87711(17) 0.33164(17) 0.63197(13) 0.0203(4) Uani 1 1 d . . . . .
C29 C 0.60911(19) 0.30512(17) 0.56909(13) 0.0236(5) Uani 1 1 d . . . . .
H29 H 0.614246 0.267035 0.607656 0.028 Uiso 1 1 calc R U . . .
C1 C 0.46956(19) 0.18343(18) 0.93443(15) 0.0246(5) Uani 1 1 d . . . . .
C49 C 0.82958(18) 0.60961(16) 0.71263(13) 0.0206(4) Uani 1 1 d . . . . .
H49 H 0.751457 0.598179 0.689990 0.025 Uiso 1 1 calc R U . . .
C31 C 0.50741(19) 0.32948(19) 0.43676(14) 0.0284(5) Uani 1 1 d . . . . .
H31 H 0.444398 0.310544 0.386224 0.034 Uiso 1 1 calc R U . . .
C40 C 0.9315(2) 0.17054(18) 0.60105(14) 0.0268(5) Uani 1 1 d . . . . .
C7 C 0.32812(19) 0.25482(17) 1.05087(14) 0.0255(5) Uani 1 1 d . . . . .
H7 H 0.387890 0.302129 1.045175 0.031 Uiso 1 1 calc R U . . .
C41 C 0.87887(18) 0.23745(17) 0.64256(13) 0.0226(4) Uani 1 1 d . . . . .
H41 H 0.843101 0.218276 0.679200 0.027 Uiso 1 1 calc R U . . .
C30 C 0.5170(2) 0.27596(19) 0.49476(14) 0.0282(5) Uani 1 1 d D . . . .
C45 C 0.99432(18) 0.54913(17) 0.74258(13) 0.0230(4) Uani 1 1 d . . . . .
H45 H 1.031320 0.495039 0.740624 0.028 Uiso 1 1 calc R U . . .
C20 C 0.31792(19) 0.20458(19) 0.72780(15) 0.0279(5) Uani 1 1 d . . . . .
C26 C 0.5699(2) 0.43725(19) 0.87175(15) 0.0277(5) Uani 1 1 d . . . . .
C38 C 0.9823(2) 0.2877(2) 0.53412(14) 0.0285(5) Uani 1 1 d D . . . .
C2 C 0.37669(18) 0.00086(17) 0.90558(14) 0.0239(5) Uani 1 1 d . . . . .
C32 C 0.59142(19) 0.41082(18) 0.45414(14) 0.0243(5) Uani 1 1 d . . . . .
C51 C 0.8377(2) 0.79624(18) 0.75476(15) 0.0287(5) Uani 1 1 d . . . . .
C4 C 0.12116(19) 0.10472(18) 0.94758(15) 0.0274(5) Uani 1 1 d . . . . .
H4 H 0.105204 0.149433 0.997142 0.033 Uiso 1 1 calc R U . . .
C39 C 0.9843(2) 0.1953(2) 0.54636(14) 0.0302(5) Uani 1 1 d . . . . .
H39 H 1.020610 0.149719 0.518288 0.036 Uiso 1 1 calc R U . . .
C17 C 0.1994(2) 0.3343(2) 0.79045(16) 0.0320(5) Uani 1 1 d . . . . .
H17 H 0.158822 0.379281 0.813560 0.038 Uiso 1 1 calc R U . . .
C9 C 0.3864(2) 0.1983(2) 1.10924(15) 0.0336(5) Uani 1 1 d . . . . .
H9A H 0.331478 0.157083 1.122924 0.050 Uiso 1 1 calc R U . . .
H9B H 0.439017 0.247162 1.162740 0.050 Uiso 1 1 calc R U . . .
H9C H 0.425827 0.154604 1.079317 0.050 Uiso 1 1 calc R U . . .
C13 C 0.5749(2) 0.11380(19) 0.79120(16) 0.0303(5) Uani 1 1 d . . . . .
H13 H 0.591426 0.183145 0.833427 0.036 Uiso 1 1 calc R U . . .
C27 C 0.9321(2) 0.3475(2) 0.96455(15) 0.0344(6) Uani 1 1 d . . . . .
C5 C 0.0227(2) 0.0853(2) 0.86642(17) 0.0357(6) Uani 1 1 d . . . . .
H5A H 0.016638 0.148883 0.854425 0.054 Uiso 1 1 calc R U . . .
H5B H -0.044966 0.057720 0.875182 0.054 Uiso 1 1 calc R U . . .
H5C H 0.033081 0.036942 0.817494 0.054 Uiso 1 1 calc R U . . .
C19 C 0.2868(2) 0.2729(2) 0.68620(16) 0.0346(6) Uani 1 1 d . . . . .
H19 H 0.305464 0.274786 0.636609 0.042 Uiso 1 1 calc R U . . .
C8 C 0.2607(2) 0.32079(19) 1.09280(16) 0.0317(5) Uani 1 1 d . . . . .
H8A H 0.228427 0.358707 1.055369 0.048 Uiso 1 1 calc R U . . .
H8B H 0.308956 0.368054 1.148872 0.048 Uiso 1 1 calc R U . . .
H8C H 0.201624 0.277868 1.100999 0.048 Uiso 1 1 calc R U . . .
C6 C 0.1391(2) 0.00723(19) 0.96738(17) 0.0342(6) Uani 1 1 d . . . . .
H6A H 0.157262 -0.037342 0.920625 0.051 Uiso 1 1 calc R U . . .
H6B H 0.071551 -0.026836 0.972360 0.051 Uiso 1 1 calc R U . . .
H6C H 0.199928 0.023543 1.021806 0.051 Uiso 1 1 calc R U . . .
C35 C 0.5855(2) 0.4649(2) 0.38925(15) 0.0328(6) Uani 1 1 d D . . . .
C43 C 0.9334(3) 0.0705(2) 0.61470(18) 0.0404(6) Uani 1 1 d . . . . .
C18 C 0.2276(2) 0.3384(2) 0.71900(17) 0.0362(6) Uani 1 1 d . . . . .
H18 H 0.205970 0.386924 0.692203 0.043 Uiso 1 1 calc R U . . .
B1 B 0.8072(2) 0.41039(18) 0.67117(14) 0.0187(5) Uani 1 1 d . . . . .
C50 C 1.1788(2) 0.6664(2) 0.81656(18) 0.0410(6) Uani 1 1 d D . . . .
C42 C 1.0360(2) 0.3163(2) 0.47446(18) 0.0432(7) Uani 1 1 d D . . . .
C10 C 0.3954(2) -0.0547(2) 0.67126(16) 0.0374(6) Uani 1 1 d . . . . .
H10 H 0.459167 -0.054539 0.649175 0.045 Uiso 1 1 calc R U . . .
C14 C 0.6167(2) 0.1252(2) 0.71868(19) 0.0422(7) Uani 1 1 d . . . . .
H14A H 0.611606 0.058223 0.679594 0.063 Uiso 1 1 calc R U . . .
H14B H 0.693725 0.162717 0.743106 0.063 Uiso 1 1 calc R U . . .
H14C H 0.571536 0.161950 0.686621 0.063 Uiso 1 1 calc R U . . .
F11 F 0.3657(13) 0.1956(6) 0.5189(10) 0.080(5) Uani 0.45(2) 1 d D . P C 1
F19 F 1.2285(5) 0.7577(4) 0.8632(9) 0.124(5) Uani 0.607(16) 1 d D . P B 1
C34 C 0.4378(9) 0.1801(8) 0.4788(7) 0.032(3) Uani 0.45(2) 1 d D . P C 1
F12 F 0.4800(7) 0.1069(4) 0.4997(6) 0.053(2) Uani 0.45(2) 1 d D . P C 1
C15 C 0.6377(2) 0.0511(2) 0.8401(2) 0.0450(7) Uani 1 1 d . . . . .
H15A H 0.606885 0.043500 0.884874 0.067 Uiso 1 1 calc R U . . .
H15B H 0.715828 0.085263 0.866970 0.067 Uiso 1 1 calc R U . . .
H15C H 0.630494 -0.015690 0.799781 0.067 Uiso 1 1 calc R U . . .
F15 F 1.1172(7) 0.2729(7) 0.4670(7) 0.088(3) Uani 0.578(17) 1 d D . P D 1
C11 C 0.2927(3) -0.0696(3) 0.59555(19) 0.0553(8) Uani 1 1 d . . . . .
H11A H 0.228843 -0.067388 0.615398 0.083 Uiso 1 1 calc R U . . .
H11B H 0.280950 -0.135217 0.552003 0.083 Uiso 1 1 calc R U . . .
H11C H 0.301917 -0.015806 0.570224 0.083 Uiso 1 1 calc R U . . .
C12 C 0.3891(3) -0.1427(2) 0.7080(2) 0.0487(7) Uani 1 1 d . . . . .
H12A H 0.455120 -0.129707 0.758211 0.073 Uiso 1 1 calc R U . . .
H12B H 0.384797 -0.205511 0.663692 0.073 Uiso 1 1 calc R U . . .
H12C H 0.323290 -0.149006 0.725337 0.073 Uiso 1 1 calc R U . . .
F14 F 1.0784(9) 0.4120(3) 0.4970(6) 0.093(4) Uani 0.578(17) 1 d D . P D 1
F20 F 1.2212(5) 0.6432(12) 0.7526(4) 0.113(4) Uani 0.607(16) 1 d D . P B 1
F13 F 0.9646(6) 0.2920(11) 0.3968(3) 0.114(5) Uani 0.578(17) 1 d D . P D 1
F21A F 1.2327(6) 0.7111(11) 0.7801(8) 0.076(4) Uani 0.393(16) 1 d D . P B 2
F19A F 1.2147(7) 0.7322(12) 0.8974(5) 0.096(5) Uani 0.393(16) 1 d D . P B 2
F20A F 1.2203(9) 0.5904(8) 0.8251(15) 0.110(6) Uani 0.393(16) 1 d D . P B 2
F13A F 0.9834(10) 0.3651(11) 0.4285(8) 0.086(5) Uani 0.422(17) 1 d D . P D 2
F15A F 1.0492(16) 0.2385(6) 0.4192(8) 0.102(6) Uani 0.422(17) 1 d D . P D 2
F14A F 1.1326(8) 0.3742(15) 0.5165(5) 0.132(9) Uani 0.422(17) 1 d D . P D 2
F9A F 0.4849(5) 0.4435(6) 0.3310(5) 0.077(2) Uani 0.636(14) 1 d D U P A 2
F8A F 0.6141(6) 0.5647(4) 0.4253(4) 0.0563(13) Uani 0.636(14) 1 d D U P A 2
F7A F 0.6537(7) 0.4435(6) 0.3459(5) 0.0646(15) Uani 0.636(14) 1 d D U P A 2
F12A F 0.4396(10) 0.1425(12) 0.5306(7) 0.103(6) Uani 0.55(2) 1 d D . P C 2
C34A C 0.4190(9) 0.1939(8) 0.4758(6) 0.041(3) Uani 0.55(2) 1 d D . P C 2
F11A F 0.3285(5) 0.2261(8) 0.4803(7) 0.074(3) Uani 0.55(2) 1 d D . P C 2

loop_
_atom_site_aniso_label
_atom_site_aniso_U_11
_atom_site_aniso_U_22
_atom_site_aniso_U_33
_atom_site_aniso_U_23
_atom_site_aniso_U_13
_atom_site_aniso_U_12
Mn1 0.01905(18) 0.01932(19) 0.02171(17) 0.00974(14) 0.00793(13) 0.00567(13)
P1 0.0201(3) 0.0198(3) 0.0224(3) 0.0081(2) 0.0083(2) 0.0055(2)
P2 0.0294(3) 0.0283(3) 0.0275(3) 0.0145(2) 0.0149(2) 0.0115(2)
F22 0.0448(9) 0.0266(8) 0.0309(7) -0.0011(6) 0.0101(6) 0.0073(6)
F24 0.0321(8) 0.0299(8) 0.0474(9) 0.0062(7) 0.0039(7) 0.0109(6)
F2 0.0306(8) 0.0382(9) 0.0665(10) 0.0258(8) 0.0250(7) 0.0058(7)
F3 0.0398(9) 0.0629(11) 0.0623(10) 0.0438(9) 0.0325(8) 0.0325(8)
F1 0.0443(9) 0.0557(11) 0.0421(9) 0.0012(8) 0.0270(8) 0.0139(8)
F23 0.0787(13) 0.0335(9) 0.0495(9) 0.0267(8) 0.0312(9) 0.0213(8)
O4 0.0307(9) 0.0299(9) 0.0301(8) 0.0160(7) 0.0144(7) 0.0151(7)
F6 0.0550(11) 0.0731(13) 0.0204(7) 0.0090(7) 0.0013(7) 0.0253(9)
F10 0.0513(10) 0.0365(9) 0.0417(9) 0.0020(7) 0.0060(8) -0.0074(8)
F5 0.0358(9) 0.1117(17) 0.0416(9) 0.0400(10) 0.0142(7) 0.0380(10)
O5 0.0458(11) 0.0467(11) 0.0356(9) 0.0276(8) 0.0252(8) 0.0270(9)
O1 0.0244(9) 0.0387(11) 0.0371(9) 0.0137(8) 0.0037(8) 0.0003(8)
O2 0.0359(10) 0.0307(10) 0.0436(10) 0.0224(8) 0.0065(8) 0.0088(8)
O3 0.0296(9) 0.0306(10) 0.0358(9) 0.0061(8) 0.0072(8) 0.0018(8)
F4 0.0694(13) 0.0556(12) 0.0600(11) 0.0386(10) 0.0057(9) 0.0220(10)
F18 0.1127(18) 0.0296(10) 0.0554(11) 0.0083(8) 0.0266(11) 0.0295(10)
F17 0.1065(17) 0.0399(11) 0.0838(14) 0.0383(10) 0.0614(13) 0.0359(11)
N1 0.0220(9) 0.0234(10) 0.0246(9) 0.0121(8) 0.0077(7) 0.0056(8)
F8 0.090(6) 0.068(5) 0.057(4) 0.047(3) -0.002(4) -0.017(4)
F16 0.0697(14) 0.0758(15) 0.1032(17) 0.0580(14) 0.0152(12) 0.0437(12)
C00O 0.0215(11) 0.0235(12) 0.0205(10) 0.0061(8) 0.0075(8) 0.0058(9)
C23 0.0223(11) 0.0187(11) 0.0245(10) 0.0069(8) 0.0105(9) 0.0042(8)
C21 0.0204(10) 0.0150(10) 0.0195(10) 0.0058(8) 0.0070(8) 0.0029(8)
C48 0.0288(12) 0.0208(11) 0.0183(10) 0.0069(8) 0.0095(9) 0.0038(9)
C33 0.0231(11) 0.0209(11) 0.0214(10) 0.0080(8) 0.0096(8) 0.0072(9)
C44 0.0231(11) 0.0217(11) 0.0166(9) 0.0079(8) 0.0090(8) 0.0042(9)
F9 0.044(3) 0.087(5) 0.064(5) 0.056(4) 0.024(3) 0.046(3)
F7 0.110(6) 0.072(5) 0.042(4) 0.035(3) 0.048(4) 0.046(4)
C22 0.0219(11) 0.0193(11) 0.0198(10) 0.0078(8) 0.0059(8) 0.0049(8)
C25 0.0271(12) 0.0273(12) 0.0198(10) 0.0080(9) 0.0060(9) 0.0078(9)
C28 0.0206(10) 0.0190(11) 0.0178(9) 0.0056(8) 0.0078(8) 0.0056(8)
C24 0.0305(12) 0.0276(12) 0.0185(10) 0.0091(9) 0.0115(9) 0.0067(10)
C46 0.0225(12) 0.0304(13) 0.0241(11) 0.0105(9) 0.0072(9) 0.0013(9)
C16 0.0212(11) 0.0240(12) 0.0267(11) 0.0102(9) 0.0062(9) 0.0041(9)
F21 0.029(2) 0.103(6) 0.091(4) 0.065(4) 0.001(2) 0.015(2)
C3 0.0264(12) 0.0258(12) 0.0247(11) 0.0119(9) 0.0111(9) 0.0110(10)
C37 0.0266(12) 0.0253(12) 0.0215(10) 0.0094(9) 0.0086(9) 0.0049(9)
C47 0.0288(12) 0.0229(12) 0.0234(11) 0.0057(9) 0.0078(9) -0.0029(9)
C36 0.0195(10) 0.0246(12) 0.0156(9) 0.0062(8) 0.0042(8) 0.0050(9)
C29 0.0259(12) 0.0259(12) 0.0194(10) 0.0095(9) 0.0070(9) 0.0032(9)
C1 0.0250(12) 0.0248(12) 0.0298(11) 0.0143(10) 0.0115(10) 0.0079(10)
C49 0.0219(11) 0.0214(11) 0.0168(9) 0.0053(8) 0.0060(8) 0.0021(8)
C31 0.0229(12) 0.0412(15) 0.0196(10) 0.0088(10) 0.0052(9) 0.0085(10)
C40 0.0293(12) 0.0278(13) 0.0220(10) 0.0077(9) 0.0049(9) 0.0114(10)
C7 0.0273(12) 0.0226(12) 0.0238(11) 0.0059(9) 0.0070(9) 0.0035(9)
C41 0.0260(11) 0.0246(12) 0.0188(10) 0.0079(8) 0.0080(8) 0.0076(9)
C30 0.0251(12) 0.0337(14) 0.0232(11) 0.0085(10) 0.0075(9) 0.0005(10)
C45 0.0244(11) 0.0258(12) 0.0210(10) 0.0094(9) 0.0088(9) 0.0060(9)
C20 0.0272(12) 0.0338(14) 0.0291(11) 0.0175(10) 0.0108(9) 0.0094(10)
C26 0.0283(12) 0.0305(13) 0.0329(12) 0.0159(10) 0.0164(10) 0.0088(10)
C38 0.0291(12) 0.0386(14) 0.0220(11) 0.0102(10) 0.0129(9) 0.0105(10)
C2 0.0193(11) 0.0242(12) 0.0280(11) 0.0098(9) 0.0067(9) 0.0038(9)
C32 0.0272(12) 0.0286(13) 0.0213(10) 0.0105(9) 0.0095(9) 0.0120(10)
C51 0.0357(13) 0.0236(12) 0.0250(11) 0.0066(9) 0.0095(10) 0.0041(10)
C4 0.0218(11) 0.0291(13) 0.0316(12) 0.0056(10) 0.0146(10) 0.0023(9)
C39 0.0321(13) 0.0371(14) 0.0230(11) 0.0061(10) 0.0109(10) 0.0172(11)
C17 0.0309(13) 0.0314(14) 0.0379(13) 0.0169(11) 0.0099(10) 0.0129(11)
C9 0.0373(14) 0.0342(14) 0.0259(12) 0.0085(10) 0.0053(10) 0.0110(11)
C13 0.0286(13) 0.0310(14) 0.0349(13) 0.0120(10) 0.0142(10) 0.0069(10)
C27 0.0375(14) 0.0483(17) 0.0240(11) 0.0169(11) 0.0112(10) 0.0187(12)
C5 0.0229(12) 0.0348(15) 0.0445(15) 0.0080(11) 0.0090(11) 0.0049(10)
C19 0.0389(14) 0.0428(16) 0.0334(13) 0.0252(12) 0.0140(11) 0.0147(12)
C8 0.0381(14) 0.0241(13) 0.0302(12) 0.0029(10) 0.0129(10) 0.0069(10)
C6 0.0361(14) 0.0312(14) 0.0367(13) 0.0125(11) 0.0167(11) -0.0011(11)
C35 0.0369(14) 0.0391(15) 0.0281(12) 0.0172(11) 0.0103(10) 0.0150(12)
C43 0.0565(18) 0.0380(16) 0.0376(14) 0.0173(12) 0.0201(13) 0.0264(14)
C18 0.0390(15) 0.0383(15) 0.0401(14) 0.0259(12) 0.0106(11) 0.0151(12)
B1 0.0215(12) 0.0195(12) 0.0169(10) 0.0077(9) 0.0070(9) 0.0055(9)
C50 0.0259(13) 0.0417(17) 0.0502(16) 0.0149(13) 0.0083(12) -0.0008(12)
C42 0.0510(18) 0.0540(19) 0.0398(15) 0.0196(14) 0.0303(14) 0.0194(15)
C10 0.0407(15) 0.0376(15) 0.0306(13) 0.0019(11) 0.0167(11) 0.0055(12)
C14 0.0449(16) 0.0384(16) 0.0515(16) 0.0179(13) 0.0275(14) 0.0037(13)
F11 0.077(7) 0.054(4) 0.113(9) -0.005(4) 0.080(8) -0.015(4)
F19 0.029(2) 0.032(2) 0.236(11) -0.006(4) -0.019(5) -0.0078(16)
C34 0.026(5) 0.035(5) 0.029(5) 0.006(4) 0.010(4) 0.000(4)
F12 0.047(3) 0.034(3) 0.066(4) 0.032(2) -0.003(3) -0.014(2)
C15 0.0323(15) 0.058(2) 0.0595(18) 0.0350(16) 0.0193(13) 0.0189(14)
F15 0.096(5) 0.110(7) 0.130(7) 0.066(6) 0.098(5) 0.066(5)
C11 0.0489(19) 0.062(2) 0.0356(15) 0.0020(14) 0.0049(13) -0.0010(16)
C12 0.059(2) 0.0332(16) 0.0543(18) 0.0075(13) 0.0245(15) 0.0142(14)
F14 0.154(9) 0.046(3) 0.120(8) 0.021(3) 0.119(8) 0.008(4)
F20 0.026(2) 0.224(11) 0.072(3) 0.025(5) 0.026(2) 0.001(4)
F13 0.096(4) 0.203(12) 0.037(3) 0.054(4) 0.021(2) -0.020(6)
F21A 0.027(3) 0.118(8) 0.081(6) 0.055(6) 0.009(4) -0.026(4)
F19A 0.024(3) 0.155(12) 0.049(4) -0.022(4) -0.009(2) -0.015(5)
F20A 0.019(3) 0.037(4) 0.250(18) 0.043(7) 0.012(7) 0.003(3)
F13A 0.104(9) 0.144(10) 0.094(8) 0.099(8) 0.077(8) 0.078(9)
F15A 0.195(16) 0.064(4) 0.094(8) 0.016(5) 0.125(10) 0.034(7)
F14A 0.061(5) 0.24(2) 0.071(5) 0.070(9) 0.011(4) -0.064(8)
F9A 0.066(3) 0.090(4) 0.058(3) 0.052(3) -0.020(2) -0.006(2)
F8A 0.095(3) 0.0410(18) 0.0524(18) 0.0303(14) 0.034(2) 0.025(2)
F7A 0.091(4) 0.092(4) 0.066(3) 0.059(3) 0.062(3) 0.058(3)
F12A 0.069(6) 0.133(9) 0.071(5) 0.075(6) -0.030(4) -0.066(6)
C34A 0.024(4) 0.063(6) 0.026(4) 0.020(4) -0.003(3) -0.007(4)
F11A 0.036(3) 0.063(4) 0.097(5) -0.020(3) 0.038(3) -0.014(2)

_geom_special_details            
;
 All esds (except the esd in the dihedral angle between two l.s. planes)
 are estimated using the full covariance matrix.  The cell esds are taken
 into account individually in the estimation of esds in distances, angles
 and torsion angles; correlations between esds in cell parameters are only
 used when they are defined by crystal symmetry.  An approximate (isotropic)
 treatment of cell esds is used for estimating esds involving l.s. planes.
;
loop_
_geom_bond_atom_site_label_1
_geom_bond_atom_site_label_2
_geom_bond_distance
_geom_bond_site_symmetry_2
_geom_bond_publ_flag
Mn1 P1 2.2505(6) . ?
Mn1 P2 2.2493(6) . ?
Mn1 N1 2.0466(18) . ?
Mn1 C3 1.848(2) . ?
Mn1 C1 1.859(2) . ?
Mn1 C2 1.800(2) . ?
P1 O4 1.6693(16) . ?
P1 C7 1.832(2) . ?
P1 C4 1.839(2) . ?
P2 O5 1.6718(17) . ?
P2 C13 1.844(2) . ?
P2 C10 1.826(3) . ?
F22 C51 1.359(3) . ?
F24 C51 1.342(3) . ?
F2 C26 1.342(3) . ?
F3 C26 1.328(3) . ?
F1 C26 1.343(3) . ?
F23 C51 1.328(3) . ?
O4 C16 1.355(3) . ?
F6 C27 1.335(3) . ?
F10 C34 1.329(10) . ?
F10 C34A 1.325(9) . ?
F5 C27 1.334(3) . ?
O5 C20 1.352(3) . ?
O1 C1 1.135(3) . ?
O2 C2 1.148(3) . ?
O3 C3 1.142(3) . ?
F4 C27 1.333(3) . ?
F18 C43 1.336(3) . ?
F17 C43 1.325(3) . ?
N1 C16 1.345(3) . ?
N1 C20 1.351(3) . ?
F8 C35 1.295(9) . ?
F16 C43 1.339(3) . ?
C00O H00O 0.9500 . ?
C00O C21 1.399(3) . ?
C00O C25 1.393(3) . ?
C23 C22 1.393(3) . ?
C23 C24 1.385(3) . ?
C23 C26 1.499(3) . ?
C21 C22 1.408(3) . ?
C21 B1 1.649(3) . ?
C48 C47 1.388(3) . ?
C48 C49 1.392(3) . ?
C48 C51 1.491(3) . ?
C33 H33 0.9500 . ?
C33 C28 1.398(3) . ?
C33 C32 1.396(3) . ?
C44 C49 1.397(3) . ?
C44 C45 1.402(3) . ?
C44 B1 1.635(3) . ?
F9 C35 1.317(8) . ?
F7 C35 1.322(8) . ?
C22 H22 0.9500 . ?
C25 C24 1.383(3) . ?
C25 C27 1.496(3) . ?
C28 C29 1.396(3) . ?
C28 B1 1.640(3) . ?
C24 H24 0.9500 . ?
C46 C47 1.382(3) . ?
C46 C45 1.385(3) . ?
C46 C50 1.488(3) . ?
C16 C17 1.376(3) . ?
F21 C50 1.303(6) . ?
C37 H37 0.9500 . ?
C37 C36 1.406(3) . ?
C37 C38 1.388(3) . ?
C47 H47 0.9500 . ?
C36 C41 1.391(3) . ?
C36 B1 1.644(3) . ?
C29 H29 0.9500 . ?
C29 C30 1.392(3) . ?
C49 H49 0.9500 . ?
C31 H31 0.9500 . ?
C31 C30 1.387(3) . ?
C31 C32 1.379(3) . ?
C40 C41 1.391(3) . ?
C40 C39 1.392(3) . ?
C40 C43 1.493(3) . ?
C7 H7 1.0000 . ?
C7 C9 1.535(3) . ?
C7 C8 1.530(3) . ?
C41 H41 0.9500 . ?
C30 C34 1.498(10) . ?
C30 C34A 1.498(9) . ?
C45 H45 0.9500 . ?
C20 C19 1.381(3) . ?
C38 C39 1.378(3) . ?
C38 C42 1.496(3) . ?
C32 C35 1.496(3) . ?
C4 H4 1.0000 . ?
C4 C5 1.525(3) . ?
C4 C6 1.533(3) . ?
C39 H39 0.9500 . ?
C17 H17 0.9500 . ?
C17 C18 1.382(3) . ?
C9 H9A 0.9800 . ?
C9 H9B 0.9800 . ?
C9 H9C 0.9800 . ?
C13 H13 1.0000 . ?
C13 C14 1.522(3) . ?
C13 C15 1.530(3) . ?
C5 H5A 0.9800 . ?
C5 H5B 0.9800 . ?
C5 H5C 0.9800 . ?
C19 H19 0.9500 . ?
C19 C18 1.378(4) . ?
C8 H8A 0.9800 . ?
C8 H8B 0.9800 . ?
C8 H8C 0.9800 . ?
C6 H6A 0.9800 . ?
C6 H6B 0.9800 . ?
C6 H6C 0.9800 . ?
C35 F9A 1.335(5) . ?
C35 F8A 1.330(6) . ?
C35 F7A 1.318(5) . ?
C18 H18 0.9500 . ?
C50 F19 1.284(6) . ?
C50 F20 1.339(6) . ?
C50 F21A 1.272(6) . ?
C50 F19A 1.348(8) . ?
C50 F20A 1.285(9) . ?
C42 F15 1.303(5) . ?
C42 F14 1.296(5) . ?
C42 F13 1.308(6) . ?
C42 F13A 1.290(6) . ?
C42 F15A 1.305(6) . ?
C42 F14A 1.289(7) . ?
C10 H10 1.0000 . ?
C10 C11 1.514(4) . ?
C10 C12 1.539(4) . ?
C14 H14A 0.9800 . ?
C14 H14B 0.9800 . ?
C14 H14C 0.9800 . ?
F11 C34 1.313(11) . ?
C34 F12 1.315(11) . ?
C15 H15A 0.9800 . ?
C15 H15B 0.9800 . ?
C15 H15C 0.9800 . ?
C11 H11A 0.9800 . ?
C11 H11B 0.9800 . ?
C11 H11C 0.9800 . ?
C12 H12A 0.9800 . ?
C12 H12B 0.9800 . ?
C12 H12C 0.9800 . ?
F12A C34A 1.321(10) . ?
C34A F11A 1.325(10) . ?

loop_
_geom_angle_atom_site_label_1
_geom_angle_atom_site_label_2
_geom_angle_atom_site_label_3
_geom_angle
_geom_angle_site_symmetry_1
_geom_angle_site_symmetry_3
_geom_angle_publ_flag
P2 Mn1 P1 160.50(3) . . ?
N1 Mn1 P1 80.36(5) . . ?
N1 Mn1 P2 80.65(5) . . ?
C3 Mn1 P1 93.46(7) . . ?
C3 Mn1 P2 91.57(7) . . ?
C3 Mn1 N1 91.92(9) . . ?
C3 Mn1 C1 173.99(10) . . ?
C1 Mn1 P1 88.15(7) . . ?
C1 Mn1 P2 88.80(7) . . ?
C1 Mn1 N1 94.06(9) . . ?
C2 Mn1 P1 99.15(7) . . ?
C2 Mn1 P2 100.02(7) . . ?
C2 Mn1 N1 177.45(9) . . ?
C2 Mn1 C3 85.61(10) . . ?
C2 Mn1 C1 88.42(10) . . ?
O4 P1 Mn1 102.53(6) . . ?
O4 P1 C7 98.98(10) . . ?
O4 P1 C4 101.88(10) . . ?
C7 P1 Mn1 119.41(8) . . ?
C7 P1 C4 106.30(11) . . ?
C4 P1 Mn1 123.04(8) . . ?
O5 P2 Mn1 102.11(6) . . ?
O5 P2 C13 100.52(10) . . ?
O5 P2 C10 101.95(12) . . ?
C13 P2 Mn1 118.65(8) . . ?
C10 P2 Mn1 124.17(9) . . ?
C10 P2 C13 105.19(12) . . ?
C16 O4 P1 118.50(14) . . ?
C20 O5 P2 118.83(14) . . ?
C16 N1 Mn1 121.54(14) . . ?
C16 N1 C20 117.32(19) . . ?
C20 N1 Mn1 121.14(15) . . ?
C21 C00O H00O 118.9 . . ?
C25 C00O H00O 118.9 . . ?
C25 C00O C21 122.2(2) . . ?
C22 C23 C26 120.6(2) . . ?
C24 C23 C22 121.0(2) . . ?
C24 C23 C26 118.42(19) . . ?
C00O C21 C22 115.96(18) . . ?
C00O C21 B1 121.33(18) . . ?
C22 C21 B1 122.14(18) . . ?
C47 C48 C49 120.6(2) . . ?
C47 C48 C51 118.0(2) . . ?
C49 C48 C51 121.4(2) . . ?
C28 C33 H33 119.2 . . ?
C32 C33 H33 119.2 . . ?
C32 C33 C28 121.6(2) . . ?
C49 C44 C45 115.9(2) . . ?
C49 C44 B1 122.58(19) . . ?
C45 C44 B1 121.22(19) . . ?
C23 C22 C21 121.71(19) . . ?
C23 C22 H22 119.1 . . ?
C21 C22 H22 119.1 . . ?
C00O C25 C27 120.7(2) . . ?
C24 C25 C00O 120.8(2) . . ?
C24 C25 C27 118.53(19) . . ?
C33 C28 B1 123.22(19) . . ?
C29 C28 C33 116.27(19) . . ?
C29 C28 B1 119.87(18) . . ?
C23 C24 H24 120.8 . . ?
C25 C24 C23 118.36(19) . . ?
C25 C24 H24 120.8 . . ?
C47 C46 C45 120.5(2) . . ?
C47 C46 C50 119.5(2) . . ?
C45 C46 C50 120.0(2) . . ?
O4 C16 C17 119.3(2) . . ?
N1 C16 O4 117.06(19) . . ?
N1 C16 C17 123.6(2) . . ?
O3 C3 Mn1 174.3(2) . . ?
C36 C37 H37 118.9 . . ?
C38 C37 H37 118.9 . . ?
C38 C37 C36 122.1(2) . . ?
C48 C47 H47 120.7 . . ?
C46 C47 C48 118.5(2) . . ?
C46 C47 H47 120.7 . . ?
C37 C36 B1 118.74(19) . . ?
C41 C36 C37 116.06(19) . . ?
C41 C36 B1 124.83(18) . . ?
C28 C29 H29 118.8 . . ?
C30 C29 C28 122.4(2) . . ?
C30 C29 H29 118.8 . . ?
O1 C1 Mn1 176.2(2) . . ?
C48 C49 C44 122.0(2) . . ?
C48 C49 H49 119.0 . . ?
C44 C49 H49 119.0 . . ?
C30 C31 H31 120.7 . . ?
C32 C31 H31 120.7 . . ?
C32 C31 C30 118.5(2) . . ?
C41 C40 C39 121.0(2) . . ?
C41 C40 C43 120.6(2) . . ?
C39 C40 C43 118.4(2) . . ?
P1 C7 H7 106.2 . . ?
C9 C7 P1 112.17(16) . . ?
C9 C7 H7 106.2 . . ?
C8 C7 P1 113.62(17) . . ?
C8 C7 H7 106.2 . . ?
C8 C7 C9 111.75(19) . . ?
C36 C41 H41 119.1 . . ?
C40 C41 C36 121.9(2) . . ?
C40 C41 H41 119.1 . . ?
C29 C30 C34 115.9(5) . . ?
C29 C30 C34A 123.8(5) . . ?
C31 C30 C29 120.2(2) . . ?
C31 C30 C34 123.6(5) . . ?
C31 C30 C34A 115.7(5) . . ?
C44 C45 H45 118.8 . . ?
C46 C45 C44 122.4(2) . . ?
C46 C45 H45 118.8 . . ?
O5 C20 C19 120.0(2) . . ?
N1 C20 O5 116.94(19) . . ?
N1 C20 C19 123.0(2) . . ?
F2 C26 F1 105.51(18) . . ?
F2 C26 C23 112.3(2) . . ?
F3 C26 F2 106.4(2) . . ?
F3 C26 F1 106.3(2) . . ?
F3 C26 C23 113.79(18) . . ?
F1 C26 C23 112.0(2) . . ?
C37 C38 C42 119.3(2) . . ?
C39 C38 C37 120.9(2) . . ?
C39 C38 C42 119.8(2) . . ?
O2 C2 Mn1 178.0(2) . . ?
C33 C32 C35 120.0(2) . . ?
C31 C32 C33 121.0(2) . . ?
C31 C32 C35 119.0(2) . . ?
F22 C51 C48 111.70(19) . . ?
F24 C51 F22 104.60(19) . . ?
F24 C51 C48 113.5(2) . . ?
F23 C51 F22 105.54(19) . . ?
F23 C51 F24 107.5(2) . . ?
F23 C51 C48 113.3(2) . . ?
P1 C4 H4 107.6 . . ?
C5 C4 P1 112.34(17) . . ?
C5 C4 H4 107.6 . . ?
C5 C4 C6 112.2(2) . . ?
C6 C4 P1 109.28(16) . . ?
C6 C4 H4 107.6 . . ?
C40 C39 H39 121.0 . . ?
C38 C39 C40 118.1(2) . . ?
C38 C39 H39 121.0 . . ?
C16 C17 H17 121.3 . . ?
C16 C17 C18 117.5(2) . . ?
C18 C17 H17 121.3 . . ?
C7 C9 H9A 109.5 . . ?
C7 C9 H9B 109.5 . . ?
C7 C9 H9C 109.5 . . ?
H9A C9 H9B 109.5 . . ?
H9A C9 H9C 109.5 . . ?
H9B C9 H9C 109.5 . . ?
P2 C13 H13 106.4 . . ?
C14 C13 P2 113.88(19) . . ?
C14 C13 H13 106.4 . . ?
C14 C13 C15 111.9(2) . . ?
C15 C13 P2 111.26(18) . . ?
C15 C13 H13 106.4 . . ?
F6 C27 C25 112.7(2) . . ?
F5 C27 F6 106.3(2) . . ?
F5 C27 C25 113.12(19) . . ?
F4 C27 F6 105.9(2) . . ?
F4 C27 F5 106.0(2) . . ?
F4 C27 C25 112.3(2) . . ?
C4 C5 H5A 109.5 . . ?
C4 C5 H5B 109.5 . . ?
C4 C5 H5C 109.5 . . ?
H5A C5 H5B 109.5 . . ?
H5A C5 H5C 109.5 . . ?
H5B C5 H5C 109.5 . . ?
C20 C19 H19 121.1 . . ?
C18 C19 C20 117.8(2) . . ?
C18 C19 H19 121.1 . . ?
C7 C8 H8A 109.5 . . ?
C7 C8 H8B 109.5 . . ?
C7 C8 H8C 109.5 . . ?
H8A C8 H8B 109.5 . . ?
H8A C8 H8C 109.5 . . ?
H8B C8 H8C 109.5 . . ?
C4 C6 H6A 109.5 . . ?
C4 C6 H6B 109.5 . . ?
C4 C6 H6C 109.5 . . ?
H6A C6 H6B 109.5 . . ?
H6A C6 H6C 109.5 . . ?
H6B C6 H6C 109.5 . . ?
F8 C35 F9 105.1(7) . . ?
F8 C35 F7 108.7(7) . . ?
F8 C35 C32 115.7(6) . . ?
F9 C35 F7 102.3(6) . . ?
F9 C35 C32 112.5(6) . . ?
F7 C35 C32 111.5(5) . . ?
F9A C35 C32 113.0(4) . . ?
F8A C35 C32 112.6(4) . . ?
F8A C35 F9A 106.7(4) . . ?
F7A C35 C32 112.6(3) . . ?
F7A C35 F9A 106.7(4) . . ?
F7A C35 F8A 104.7(4) . . ?
F18 C43 F16 104.9(2) . . ?
F18 C43 C40 112.6(2) . . ?
F17 C43 F18 106.5(3) . . ?
F17 C43 F16 106.4(2) . . ?
F17 C43 C40 113.8(2) . . ?
F16 C43 C40 112.0(3) . . ?
C17 C18 H18 119.6 . . ?
C19 C18 C17 120.7(2) . . ?
C19 C18 H18 119.6 . . ?
C44 B1 C21 103.38(16) . . ?
C44 B1 C28 113.97(17) . . ?
C44 B1 C36 110.71(17) . . ?
C28 B1 C21 112.48(17) . . ?
C28 B1 C36 103.06(16) . . ?
C36 B1 C21 113.58(17) . . ?
F21 C50 C46 112.9(4) . . ?
F21 C50 F20 103.2(5) . . ?
F19 C50 C46 115.8(4) . . ?
F19 C50 F21 107.8(6) . . ?
F19 C50 F20 106.0(5) . . ?
F20 C50 C46 110.1(3) . . ?
F21A C50 C46 116.3(4) . . ?
F21A C50 F19A 101.5(6) . . ?
F21A C50 F20A 107.1(8) . . ?
F19A C50 C46 109.8(4) . . ?
F20A C50 C46 116.8(5) . . ?
F20A C50 F19A 103.7(8) . . ?
F15 C42 C38 113.8(3) . . ?
F15 C42 F13 106.8(5) . . ?
F14 C42 C38 114.3(3) . . ?
F14 C42 F15 104.5(5) . . ?
F14 C42 F13 106.1(5) . . ?
F13 C42 C38 110.7(3) . . ?
F13A C42 C38 114.9(4) . . ?
F13A C42 F15A 105.3(6) . . ?
F15A C42 C38 112.9(4) . . ?
F14A C42 C38 111.3(4) . . ?
F14A C42 F13A 105.2(7) . . ?
F14A C42 F15A 106.6(7) . . ?
P2 C10 H10 107.3 . . ?
C11 C10 P2 112.9(2) . . ?
C11 C10 H10 107.3 . . ?
C11 C10 C12 111.3(3) . . ?
C12 C10 P2 110.55(18) . . ?
C12 C10 H10 107.3 . . ?
C13 C14 H14A 109.5 . . ?
C13 C14 H14B 109.5 . . ?
C13 C14 H14C 109.5 . . ?
H14A C14 H14B 109.5 . . ?
H14A C14 H14C 109.5 . . ?
H14B C14 H14C 109.5 . . ?
F10 C34 C30 112.3(7) . . ?
F11 C34 F10 109.7(10) . . ?
F11 C34 C30 112.0(8) . . ?
F11 C34 F12 105.9(8) . . ?
F12 C34 F10 98.9(7) . . ?
F12 C34 C30 117.2(8) . . ?
C13 C15 H15A 109.5 . . ?
C13 C15 H15B 109.5 . . ?
C13 C15 H15C 109.5 . . ?
H15A C15 H15B 109.5 . . ?
H15A C15 H15C 109.5 . . ?
H15B C15 H15C 109.5 . . ?
C10 C11 H11A 109.5 . . ?
C10 C11 H11B 109.5 . . ?
C10 C11 H11C 109.5 . . ?
H11A C11 H11B 109.5 . . ?
H11A C11 H11C 109.5 . . ?
H11B C11 H11C 109.5 . . ?
C10 C12 H12A 109.5 . . ?
C10 C12 H12B 109.5 . . ?
C10 C12 H12C 109.5 . . ?
H12A C12 H12B 109.5 . . ?
H12A C12 H12C 109.5 . . ?
H12B C12 H12C 109.5 . . ?
F10 C34A C30 112.5(6) . . ?
F12A C34A F10 110.5(8) . . ?
F12A C34A C30 111.0(7) . . ?
F12A C34A F11A 106.2(8) . . ?
F11A C34A F10 101.6(7) . . ?
F11A C34A C30 114.5(7) . . ?

loop_
_geom_torsion_atom_site_label_1
_geom_torsion_atom_site_label_2
_geom_torsion_atom_site_label_3
_geom_torsion_atom_site_label_4
_geom_torsion
_geom_torsion_site_symmetry_1
_geom_torsion_site_symmetry_2
_geom_torsion_site_symmetry_3
_geom_torsion_site_symmetry_4
_geom_torsion_publ_flag
Mn1 P1 O4 C16 -0.99(17) . . . . ?
Mn1 P1 C7 C9 -66.82(18) . . . . ?
Mn1 P1 C7 C8 165.23(14) . . . . ?
Mn1 P1 C4 C5 -72.09(19) . . . . ?
Mn1 P1 C4 C6 53.08(19) . . . . ?
Mn1 P2 O5 C20 5.9(2) . . . . ?
Mn1 P2 C13 C14 -158.57(16) . . . . ?
Mn1 P2 C13 C15 73.9(2) . . . . ?
Mn1 P2 C10 C11 80.4(2) . . . . ?
Mn1 P2 C10 C12 -45.0(2) . . . . ?
Mn1 N1 C16 O4 -0.8(3) . . . . ?
Mn1 N1 C16 C17 178.79(19) . . . . ?
Mn1 N1 C20 O5 -0.9(3) . . . . ?
Mn1 N1 C20 C19 -180.0(2) . . . . ?
P1 O4 C16 N1 1.2(3) . . . . ?
P1 O4 C16 C17 -178.40(18) . . . . ?
P2 O5 C20 N1 -3.9(3) . . . . ?
P2 O5 C20 C19 175.2(2) . . . . ?
O4 P1 C7 C9 -176.77(16) . . . . ?
O4 P1 C7 C8 55.28(18) . . . . ?
O4 P1 C4 C5 41.58(19) . . . . ?
O4 P1 C4 C6 166.74(16) . . . . ?
O4 C16 C17 C18 -179.6(2) . . . . ?
O5 P2 C13 C14 -48.4(2) . . . . ?
O5 P2 C13 C15 -175.94(19) . . . . ?
O5 P2 C10 C11 -33.4(2) . . . . ?
O5 P2 C10 C12 -158.8(2) . . . . ?
O5 C20 C19 C18 -177.5(2) . . . . ?
N1 C16 C17 C18 0.8(4) . . . . ?
N1 C20 C19 C18 1.5(4) . . . . ?
C00O C21 C22 C23 -0.1(3) . . . . ?
C00O C21 B1 C44 -79.6(2) . . . . ?
C00O C21 B1 C28 156.97(19) . . . . ?
C00O C21 B1 C36 40.4(3) . . . . ?
C00O C25 C24 C23 0.5(4) . . . . ?
C00O C25 C27 F6 131.8(2) . . . . ?
C00O C25 C27 F5 11.2(4) . . . . ?
C00O C25 C27 F4 -108.7(3) . . . . ?
C21 C00O C25 C24 -1.6(4) . . . . ?
C21 C00O C25 C27 179.3(2) . . . . ?
C33 C28 C29 C30 -1.4(3) . . . . ?
C33 C28 B1 C21 146.91(19) . . . . ?
C33 C28 B1 C44 29.6(3) . . . . ?
C33 C28 B1 C36 -90.4(2) . . . . ?
C33 C32 C35 F8 -19.5(9) . . . . ?
C33 C32 C35 F9 -140.4(6) . . . . ?
C33 C32 C35 F7 105.4(8) . . . . ?
C33 C32 C35 F9A -166.8(5) . . . . ?
C33 C32 C35 F8A -45.9(4) . . . . ?
C33 C32 C35 F7A 72.2(5) . . . . ?
C22 C23 C24 C25 0.8(3) . . . . ?
C22 C23 C26 F2 106.8(2) . . . . ?
C22 C23 C26 F3 -14.2(3) . . . . ?
C22 C23 C26 F1 -134.7(2) . . . . ?
C22 C21 B1 C44 91.4(2) . . . . ?
C22 C21 B1 C28 -32.0(3) . . . . ?
C22 C21 B1 C36 -148.6(2) . . . . ?
C25 C00O C21 C22 1.3(3) . . . . ?
C25 C00O C21 B1 172.9(2) . . . . ?
C28 C33 C32 C31 0.1(3) . . . . ?
C28 C33 C32 C35 -176.9(2) . . . . ?
C28 C29 C30 C31 0.5(4) . . . . ?
C28 C29 C30 C34 175.0(5) . . . . ?
C28 C29 C30 C34A -173.5(6) . . . . ?
C24 C23 C22 C21 -1.0(3) . . . . ?
C24 C23 C26 F2 -74.0(3) . . . . ?
C24 C23 C26 F3 165.0(2) . . . . ?
C24 C23 C26 F1 44.5(3) . . . . ?
C24 C25 C27 F6 -47.4(3) . . . . ?
C24 C25 C27 F5 -168.0(2) . . . . ?
C24 C25 C27 F4 72.1(3) . . . . ?
C16 N1 C20 O5 178.2(2) . . . . ?
C16 N1 C20 C19 -0.9(4) . . . . ?
C16 C17 C18 C19 -0.2(4) . . . . ?
C37 C36 C41 C40 1.1(3) . . . . ?
C37 C36 B1 C21 -162.64(19) . . . . ?
C37 C36 B1 C44 -46.9(3) . . . . ?
C37 C36 B1 C28 75.4(2) . . . . ?
C37 C38 C39 C40 0.5(4) . . . . ?
C37 C38 C42 F15 153.4(7) . . . . ?
C37 C38 C42 F14 33.4(7) . . . . ?
C37 C38 C42 F13 -86.4(8) . . . . ?
C37 C38 C42 F13A -37.9(9) . . . . ?
C37 C38 C42 F15A -158.6(10) . . . . ?
C37 C38 C42 F14A 81.5(12) . . . . ?
C47 C48 C49 C44 -0.5(3) . . . . ?
C47 C48 C51 F22 -54.4(3) . . . . ?
C47 C48 C51 F24 -172.33(19) . . . . ?
C47 C48 C51 F23 64.7(3) . . . . ?
C47 C46 C45 C44 0.1(3) . . . . ?
C47 C46 C50 F21 136.7(5) . . . . ?
C47 C46 C50 F19 11.8(9) . . . . ?
C47 C46 C50 F20 -108.5(8) . . . . ?
C47 C46 C50 F21A -64.2(9) . . . . ?
C47 C46 C50 F19A 50.2(8) . . . . ?
C47 C46 C50 F20A 167.8(13) . . . . ?
C36 C37 C38 C39 0.2(4) . . . . ?
C36 C37 C38 C42 179.4(2) . . . . ?
C29 C28 B1 C21 -42.6(3) . . . . ?
C29 C28 B1 C44 -159.91(18) . . . . ?
C29 C28 B1 C36 80.1(2) . . . . ?
C29 C30 C34 F10 -150.3(6) . . . . ?
C29 C30 C34 F11 85.8(11) . . . . ?
C29 C30 C34 F12 -36.9(10) . . . . ?
C29 C30 C34A F10 -135.1(6) . . . . ?
C29 C30 C34A F12A -10.7(11) . . . . ?
C29 C30 C34A F11A 109.6(7) . . . . ?
C49 C48 C47 C46 0.1(3) . . . . ?
C49 C48 C51 F22 125.9(2) . . . . ?
C49 C48 C51 F24 8.0(3) . . . . ?
C49 C48 C51 F23 -115.1(2) . . . . ?
C49 C44 C45 C46 -0.4(3) . . . . ?
C49 C44 B1 C21 -83.3(2) . . . . ?
C49 C44 B1 C28 39.1(3) . . . . ?
C49 C44 B1 C36 154.68(18) . . . . ?
C31 C30 C34 F10 23.9(11) . . . . ?
C31 C30 C34 F11 -100.0(12) . . . . ?
C31 C30 C34 F12 137.4(8) . . . . ?
C31 C30 C34A F10 50.7(11) . . . . ?
C31 C30 C34A F12A 175.0(10) . . . . ?
C31 C30 C34A F11A -64.7(9) . . . . ?
C31 C32 C35 F8 163.4(9) . . . . ?
C31 C32 C35 F9 42.6(7) . . . . ?
C31 C32 C35 F7 -71.7(8) . . . . ?
C31 C32 C35 F9A 16.1(6) . . . . ?
C31 C32 C35 F8A 137.0(4) . . . . ?
C31 C32 C35 F7A -104.9(5) . . . . ?
C7 P1 O4 C16 122.00(17) . . . . ?
C7 P1 C4 C5 144.73(18) . . . . ?
C7 P1 C4 C6 -90.10(18) . . . . ?
C41 C36 B1 C21 24.7(3) . . . . ?
C41 C36 B1 C44 140.5(2) . . . . ?
C41 C36 B1 C28 -97.3(2) . . . . ?
C41 C40 C39 C38 -0.4(4) . . . . ?
C41 C40 C43 F18 126.4(3) . . . . ?
C41 C40 C43 F17 5.1(4) . . . . ?
C41 C40 C43 F16 -115.7(3) . . . . ?
C30 C31 C32 C33 -1.0(3) . . . . ?
C30 C31 C32 C35 176.0(2) . . . . ?
C45 C44 C49 C48 0.6(3) . . . . ?
C45 C44 B1 C21 90.0(2) . . . . ?
C45 C44 B1 C28 -147.62(18) . . . . ?
C45 C44 B1 C36 -32.0(2) . . . . ?
C45 C46 C47 C48 0.1(3) . . . . ?
C45 C46 C50 F21 -43.5(5) . . . . ?
C45 C46 C50 F19 -168.4(8) . . . . ?
C45 C46 C50 F20 71.3(8) . . . . ?
C45 C46 C50 F21A 115.6(9) . . . . ?
C45 C46 C50 F19A -129.9(8) . . . . ?
C45 C46 C50 F20A -12.4(13) . . . . ?
C20 N1 C16 O4 -179.9(2) . . . . ?
C20 N1 C16 C17 -0.3(3) . . . . ?
C20 C19 C18 C17 -0.9(4) . . . . ?
C26 C23 C22 C21 178.2(2) . . . . ?
C26 C23 C24 C25 -178.4(2) . . . . ?
C38 C37 C36 C41 -0.9(3) . . . . ?
C38 C37 C36 B1 -174.2(2) . . . . ?
C32 C33 C28 C29 1.1(3) . . . . ?
C32 C33 C28 B1 171.88(19) . . . . ?
C32 C31 C30 C29 0.7(4) . . . . ?
C32 C31 C30 C34 -173.2(6) . . . . ?
C32 C31 C30 C34A 175.2(5) . . . . ?
C51 C48 C47 C46 -179.60(19) . . . . ?
C51 C48 C49 C44 179.24(19) . . . . ?
C4 P1 O4 C16 -129.12(17) . . . . ?
C4 P1 C7 C9 77.96(19) . . . . ?
C4 P1 C7 C8 -49.99(19) . . . . ?
C39 C40 C41 C36 -0.4(4) . . . . ?
C39 C40 C43 F18 -54.0(3) . . . . ?
C39 C40 C43 F17 -175.4(2) . . . . ?
C39 C40 C43 F16 63.9(3) . . . . ?
C39 C38 C42 F15 -27.3(7) . . . . ?
C39 C38 C42 F14 -147.3(7) . . . . ?
C39 C38 C42 F13 92.9(8) . . . . ?
C39 C38 C42 F13A 141.4(9) . . . . ?
C39 C38 C42 F15A 20.7(10) . . . . ?
C39 C38 C42 F14A -99.2(11) . . . . ?
C13 P2 O5 C20 -116.6(2) . . . . ?
C13 P2 C10 C11 -137.9(2) . . . . ?
C13 P2 C10 C12 96.7(2) . . . . ?
C27 C25 C24 C23 179.6(2) . . . . ?
C43 C40 C41 C36 179.1(2) . . . . ?
C43 C40 C39 C38 -180.0(2) . . . . ?
B1 C21 C22 C23 -171.5(2) . . . . ?
B1 C44 C49 C48 174.26(18) . . . . ?
B1 C44 C45 C46 -174.18(18) . . . . ?
B1 C28 C29 C30 -172.5(2) . . . . ?
B1 C36 C41 C40 173.9(2) . . . . ?
C50 C46 C47 C48 179.9(2) . . . . ?
C50 C46 C45 C44 -179.7(2) . . . . ?
C42 C38 C39 C40 -178.8(2) . . . . ?
C10 P2 O5 C20 135.2(2) . . . . ?
C10 P2 C13 C14 57.2(2) . . . . ?
C10 P2 C13 C15 -70.4(2) . . . . ?

_shelx_res_file                  
;
TITL asw21085_a.res in P-1
    asw21085.res
    created by SHELXL-2018/3 at 18:12:34 on 15-Jun-2023
REM Old TITL asw21085 in P-1
REM SHELXT solution in P-1: R1 0.184, Rweak 0.015, Alpha 0.077
REM <I/s> 0.000 for 0 systematic absences, Orientation as input
REM Formula found by SHELXT: C50 B5 N O6 F21 P2 Mn
CELL 1.54184 12.9543 14.1111 17.0692 105.704 106.445 97.358
ZERR 2 0.0006 0.0006 0.0008 0.004 0.004 0.004
LATT 1
SFAC C H B N O F P Mn
UNIT 104 86 2 2 10 48 4 2
SADI 0.04 F21 F19 F21 F20 F19 F20 F21A F19A F21A F20A F19A F20A
SADI 0.04 F8 F9 F8 F7 F9A F8A F9A F7A F8A F7A F9 F7
SADI C35 F8 C35 F9A C35 F8A C35 F7A C35 F9 C35 F7
SIMU 0.05 0.01 2 F9 F9A F7 F7A F8 F8A
SADI C34 F11 C34 F10 C34 F12
RIGU 0.005 0.001 F9 F9A F7 F7A F8 F8A
SADI 0.04 F10 F11 F10 F12 F11 F12
SIMU 0.005 0.01 2 F10 F12 F11
SADI C42 F15 C42 F14 C42 F13 C42 F13A C42 F15A C42 F14A C42 C38
SADI C50 F21 C50 F19 C50 F20 C50 F21A C50 F19A C50 F20A C50 C46
SADI 0.04 F15 F14 F15 F13 F14 F13 F13A F15A F13A F14A F15A F14A
RIGU F10 F12 F11
SADI F12 C34 F12A C34A
SADI F11 C34 F11A C34A
SADI C34 C30 C34A C30
SADI F10 C34 F10 C34A

L.S. 15 0 0
PLAN  5
SIZE 0.099 0.175 0.189
TEMP -123
CONF
BOND
list 4
MORE -1
BOND $H
fmap 2 53
acta
REM <olex2.extras>
REM <HklSrc "%.\\asw21085.hkl">
REM </olex2.extras>

WGHT    0.052500    1.099600
FVAR       0.36396   0.60692   0.57823   0.36415   0.44954
MN1   8    0.339850    0.094930    0.856213    11.00000    0.01905    0.01932 =
         0.02171    0.00974    0.00793    0.00567
P1    7    0.249435    0.170221    0.941464    11.00000    0.02005    0.01979 =
         0.02241    0.00814    0.00835    0.00553
P2    7    0.424390    0.065818    0.756466    11.00000    0.02939    0.02833 =
         0.02754    0.01450    0.01493    0.01149
F22   6    0.868584    0.860515    0.836796    11.00000    0.04477    0.02660 =
         0.03086   -0.00113    0.01009    0.00735
F24   6    0.727218    0.770103    0.729676    11.00000    0.03214    0.02989 =
         0.04745    0.00619    0.00388    0.01087
F2    6    0.500486    0.354916    0.866746    11.00000    0.03057    0.03820 =
         0.06654    0.02585    0.02504    0.00583
F3    6    0.511824    0.479958    0.819146    11.00000    0.03975    0.06291 =
         0.06229    0.04379    0.03254    0.03245
F1    6    0.594160    0.500766    0.952130    11.00000    0.04431    0.05575 =
         0.04209    0.00121    0.02699    0.01392
F23   6    0.863515    0.851856    0.708655    11.00000    0.07868    0.03352 =
         0.04955    0.02668    0.03124    0.02135
O4    5    0.205765    0.255698    0.896732    11.00000    0.03072    0.02995 =
         0.03013    0.01599    0.01441    0.01515
F6    6    0.955736    0.412629    1.043601    11.00000    0.05504    0.07307 =
         0.02037    0.00898    0.00130    0.02532
F10   6    0.385306    0.132225    0.395189    11.00000    0.05131    0.03648 =
         0.04172    0.00200    0.00601   -0.00742
F5    6    1.027542    0.348678    0.949113    11.00000    0.03577    0.11174 =
         0.04158    0.04002    0.01421    0.03802
O5    5    0.379569    0.141267    0.700043    11.00000    0.04581    0.04665 =
         0.03563    0.02757    0.02517    0.02701
O1    5    0.549918    0.233386    0.984076    11.00000    0.02437    0.03874 =
         0.03710    0.01371    0.00374    0.00028
O2    5    0.397052   -0.060788    0.935837    11.00000    0.03587    0.03066 =
         0.04359    0.02236    0.00651    0.00878
O3    5    0.143357   -0.069588    0.740877    11.00000    0.02965    0.03058 =
         0.03581    0.00613    0.00719    0.00181
F4    6    0.901266    0.256404    0.970031    11.00000    0.06936    0.05556 =
         0.06005    0.03861    0.00570    0.02203
F18   6    0.895870   -0.006364    0.540730    11.00000    0.11272    0.02956 =
         0.05543    0.00829    0.02659    0.02950
F17   6    0.874275    0.051007    0.662677    11.00000    0.10649    0.03992 =
         0.08378    0.03827    0.06139    0.03590
N1    4    0.291025    0.197947    0.797360    11.00000    0.02200    0.02340 =
         0.02458    0.01212    0.00770    0.00560
PART 1
F8    6    0.650121    0.553609    0.417242    41.00000    0.08975    0.06753 =
         0.05654    0.04714   -0.00214   -0.01708
PART 0
F16   6    1.035911    0.062745    0.653329    11.00000    0.06967    0.07584 =
         0.10322    0.05804    0.01521    0.04367
C00O  1    0.861143    0.373854    0.820831    11.00000    0.02147    0.02351 =
         0.02045    0.00609    0.00754    0.00579
AFIX  43
H00O  2    0.927910    0.361534    0.811723    11.00000   -1.20000
AFIX   0
C23   1    0.671401    0.413010    0.852684    11.00000    0.02230    0.01873 =
         0.02447    0.00694    0.01047    0.00424
C21   1    0.781598    0.394351    0.756572    11.00000    0.02044    0.01500 =
         0.01947    0.00576    0.00699    0.00286
C48   1    0.891394    0.708449    0.750279    11.00000    0.02879    0.02077 =
         0.01832    0.00691    0.00949    0.00384
C33   1    0.683383    0.440030    0.528975    11.00000    0.02307    0.02094 =
         0.02145    0.00800    0.00964    0.00724
AFIX  43
H33   2    0.739959    0.496410    0.539335    11.00000   -1.20000
AFIX   0
C44   1    0.878871    0.526660    0.707107    11.00000    0.02311    0.02169 =
         0.01659    0.00794    0.00902    0.00422
PART 1
F9    6    0.485873    0.478694    0.356384    41.00000    0.04405    0.08662 =
         0.06407    0.05612    0.02375    0.04561
F7    6    0.603240    0.409942    0.320170    41.00000    0.11039    0.07219 =
         0.04199    0.03452    0.04843    0.04583
PART 0
C22   1    0.685681    0.414089    0.775019    11.00000    0.02190    0.01928 =
         0.01978    0.00777    0.00588    0.00494
AFIX  43
H22   2    0.629248    0.428514    0.733421    11.00000   -1.20000
AFIX   0
C25   1    0.845729    0.370903    0.897731    11.00000    0.02708    0.02731 =
         0.01976    0.00799    0.00597    0.00784
C28   1    0.694192    0.388283    0.589026    11.00000    0.02065    0.01896 =
         0.01783    0.00556    0.00783    0.00561
C24   1    0.750935    0.390803    0.914498    11.00000    0.03051    0.02764 =
         0.01849    0.00907    0.01150    0.00671
AFIX  43
H24   2    0.740611    0.389281    0.967110    11.00000   -1.20000
AFIX   0
C46   1    1.056440    0.647276    0.780366    11.00000    0.02249    0.03037 =
         0.02409    0.01046    0.00719    0.00130

C16   1    0.232371    0.262592    0.826880    11.00000    0.02116    0.02399 =
         0.02666    0.01025    0.00619    0.00413
PART 1
F21   6    1.212507    0.607617    0.860911    21.00000    0.02928    0.10345 =
         0.09084    0.06523    0.00056    0.01465

PART 0
C3    1    0.216024   -0.003405    0.783025    11.00000    0.02639    0.02582 =
         0.02472    0.01191    0.01114    0.01099

C37   1    0.929951    0.354400    0.575727    11.00000    0.02659    0.02532 =
         0.02147    0.00942    0.00860    0.00489
AFIX  43
H37   2    0.929812    0.417509    0.565887    11.00000   -1.20000
AFIX   0
C47   1    1.005638    0.728025    0.784595    11.00000    0.02882    0.02291 =
         0.02341    0.00573    0.00777   -0.00294
AFIX  43
H47   2    1.047990    0.795432    0.810420    11.00000   -1.20000
AFIX   0
C36   1    0.877108    0.331639    0.631974    11.00000    0.01947    0.02458 =
         0.01560    0.00621    0.00419    0.00498
C29   1    0.609107    0.305121    0.569089    11.00000    0.02588    0.02586 =
         0.01939    0.00945    0.00705    0.00319
AFIX  43
H29   2    0.614246    0.267035    0.607656    11.00000   -1.20000
AFIX   0

C1    1    0.469562    0.183434    0.934431    11.00000    0.02498    0.02483 =
         0.02983    0.01426    0.01151    0.00792
C49   1    0.829576    0.609606    0.712631    11.00000    0.02192    0.02143 =
         0.01682    0.00534    0.00602    0.00214
AFIX  43
H49   2    0.751457    0.598179    0.689990    11.00000   -1.20000
AFIX   0
C31   1    0.507407    0.329484    0.436764    11.00000    0.02285    0.04123 =
         0.01957    0.00881    0.00521    0.00846
AFIX  43
H31   2    0.444398    0.310544    0.386224    11.00000   -1.20000
AFIX   0
C40   1    0.931507    0.170537    0.601050    11.00000    0.02932    0.02781 =
         0.02202    0.00772    0.00486    0.01138

C7    1    0.328117    0.254823    1.050871    11.00000    0.02730    0.02258 =
         0.02385    0.00586    0.00696    0.00351
AFIX  13
H7    2    0.387890    0.302129    1.045175    11.00000   -1.20000
AFIX   0

C41   1    0.878871    0.237449    0.642564    11.00000    0.02603    0.02460 =
         0.01877    0.00788    0.00804    0.00757
AFIX  43
H41   2    0.843101    0.218276    0.679200    11.00000   -1.20000
AFIX   0
C30   1    0.516998    0.275956    0.494758    11.00000    0.02513    0.03371 =
         0.02320    0.00850    0.00752    0.00052
C45   1    0.994322    0.549134    0.742579    11.00000    0.02437    0.02576 =
         0.02099    0.00936    0.00879    0.00598
AFIX  43
H45   2    1.031320    0.495039    0.740624    11.00000   -1.20000
AFIX   0

C20   1    0.317923    0.204575    0.727805    11.00000    0.02724    0.03380 =
         0.02910    0.01748    0.01076    0.00937
C26   1    0.569923    0.437248    0.871750    11.00000    0.02831    0.03047 =
         0.03288    0.01595    0.01640    0.00876
C38   1    0.982304    0.287668    0.534117    11.00000    0.02913    0.03859 =
         0.02201    0.01023    0.01290    0.01054
C2    1    0.376695    0.000861    0.905581    11.00000    0.01926    0.02420 =
         0.02800    0.00983    0.00670    0.00377
C32   1    0.591420    0.410821    0.454143    11.00000    0.02721    0.02856 =
         0.02128    0.01049    0.00954    0.01199
C51   1    0.837748    0.796237    0.754755    11.00000    0.03572    0.02363 =
         0.02500    0.00660    0.00953    0.00414
C4    1    0.121161    0.104725    0.947577    11.00000    0.02176    0.02905 =
         0.03160    0.00560    0.01458    0.00225
AFIX  13
H4    2    0.105204    0.149433    0.997142    11.00000   -1.20000
AFIX   0

C39   1    0.984278    0.195254    0.546362    11.00000    0.03208    0.03709 =
         0.02295    0.00605    0.01088    0.01717
AFIX  43
H39   2    1.020610    0.149719    0.518288    11.00000   -1.20000
AFIX   0

C17   1    0.199422    0.334299    0.790453    11.00000    0.03092    0.03137 =
         0.03793    0.01694    0.00986    0.01290
AFIX  43
H17   2    0.158822    0.379281    0.813560    11.00000   -1.20000
AFIX   0
C9    1    0.386377    0.198309    1.109240    11.00000    0.03729    0.03422 =
         0.02587    0.00847    0.00531    0.01100
AFIX 137
H9A   2    0.331478    0.157083    1.122924    11.00000   -1.50000
H9B   2    0.439017    0.247162    1.162740    11.00000   -1.50000
H9C   2    0.425827    0.154604    1.079317    11.00000   -1.50000
AFIX   0
C13   1    0.574896    0.113804    0.791197    11.00000    0.02862    0.03096 =
         0.03486    0.01201    0.01423    0.00689
AFIX  13
H13   2    0.591426    0.183145    0.833427    11.00000   -1.20000
AFIX   0

C27   1    0.932118    0.347547    0.964546    11.00000    0.03752    0.04835 =
         0.02405    0.01692    0.01117    0.01866
C5    1    0.022677    0.085335    0.866416    11.00000    0.02294    0.03478 =
         0.04450    0.00800    0.00895    0.00488
AFIX 137
H5A   2    0.016638    0.148883    0.854425    11.00000   -1.50000
H5B   2   -0.044966    0.057720    0.875182    11.00000   -1.50000
H5C   2    0.033081    0.036942    0.817494    11.00000   -1.50000
AFIX   0
C19   1    0.286751    0.272948    0.686203    11.00000    0.03886    0.04278 =
         0.03343    0.02521    0.01400    0.01472
AFIX  43
H19   2    0.305464    0.274786    0.636609    11.00000   -1.20000
AFIX   0
C8    1    0.260721    0.320795    1.092798    11.00000    0.03812    0.02406 =
         0.03025    0.00292    0.01294    0.00688
AFIX 137
H8A   2    0.228427    0.358707    1.055369    11.00000   -1.50000
H8B   2    0.308956    0.368054    1.148872    11.00000   -1.50000
H8C   2    0.201624    0.277868    1.100999    11.00000   -1.50000
AFIX   0
C6    1    0.139092    0.007230    0.967378    11.00000    0.03614    0.03120 =
         0.03668    0.01251    0.01671   -0.00111
AFIX 137
H6A   2    0.157262   -0.037342    0.920625    11.00000   -1.50000
H6B   2    0.071551   -0.026836    0.972360    11.00000   -1.50000
H6C   2    0.199928    0.023543    1.021806    11.00000   -1.50000
AFIX   0

C35   1    0.585534    0.464857    0.389246    11.00000    0.03690    0.03907 =
         0.02807    0.01717    0.01033    0.01505
C43   1    0.933351    0.070546    0.614703    11.00000    0.05650    0.03796 =
         0.03763    0.01726    0.02007    0.02637
C18   1    0.227610    0.338415    0.719005    11.00000    0.03897    0.03829 =
         0.04007    0.02588    0.01058    0.01507
AFIX  43
H18   2    0.205970    0.386924    0.692203    11.00000   -1.20000
AFIX   0

B1    3    0.807184    0.410394    0.671174    11.00000    0.02152    0.01948 =
         0.01691    0.00772    0.00703    0.00553
C50   1    1.178825    0.666444    0.816561    11.00000    0.02587    0.04172 =
         0.05022    0.01488    0.00826   -0.00084
C42   1    1.036033    0.316341    0.474460    11.00000    0.05095    0.05401 =
         0.03977    0.01957    0.03033    0.01936
C10   1    0.395434   -0.054663    0.671262    11.00000    0.04068    0.03758 =
         0.03055    0.00189    0.01670    0.00554
AFIX  13
H10   2    0.459167   -0.054539    0.649175    11.00000   -1.20000
AFIX   0
C14   1    0.616657    0.125186    0.718676    11.00000    0.04491    0.03835 =
         0.05147    0.01789    0.02750    0.00371
AFIX 137
H14A  2    0.611606    0.058223    0.679594    11.00000   -1.50000
H14B  2    0.693725    0.162717    0.743106    11.00000   -1.50000
H14C  2    0.571536    0.161950    0.686621    11.00000   -1.50000
AFIX   0

PART 1
F11   6    0.365682    0.195639    0.518923    51.00000    0.07681    0.05386 =
         0.11307   -0.00509    0.08030   -0.01466
F19   6    1.228459    0.757669    0.863172    21.00000    0.02855    0.03198 =
         0.23601   -0.00554   -0.01856   -0.00780
C34   1    0.437785    0.180118    0.478796    51.00000    0.02613    0.03532 =
         0.02914    0.00645    0.00989    0.00012
F12   6    0.479958    0.106861    0.499677    51.00000    0.04733    0.03373 =
         0.06558    0.03248   -0.00321   -0.01406

PART 0
C15   1    0.637668    0.051081    0.840102    11.00000    0.03233    0.05848 =
         0.05953    0.03505    0.01931    0.01886
AFIX 137
H15A  2    0.606885    0.043500    0.884874    11.00000   -1.50000
H15B  2    0.715828    0.085263    0.866970    11.00000   -1.50000
H15C  2    0.630494   -0.015690    0.799781    11.00000   -1.50000
AFIX   0

PART 1
F15   6    1.117234    0.272919    0.467037    31.00000    0.09581    0.10977 =
         0.12991    0.06641    0.09805    0.06600

PART 0
C11   1    0.292730   -0.069584    0.595545    11.00000    0.04895    0.06245 =
         0.03563    0.00202    0.00494   -0.00101
AFIX 137
H11A  2    0.228843   -0.067388    0.615398    11.00000   -1.50000
H11B  2    0.280950   -0.135217    0.552003    11.00000   -1.50000
H11C  2    0.301917   -0.015806    0.570224    11.00000   -1.50000
AFIX   0
C12   1    0.389084   -0.142713    0.707956    11.00000    0.05928    0.03323 =
         0.05432    0.00748    0.02454    0.01418
AFIX 137
H12A  2    0.455120   -0.129707    0.758211    11.00000   -1.50000
H12B  2    0.384797   -0.205511    0.663692    11.00000   -1.50000
H12C  2    0.323290   -0.149006    0.725337    11.00000   -1.50000
AFIX   0

PART 1
F14   6    1.078351    0.412003    0.497003    31.00000    0.15406    0.04644 =
         0.12044    0.02127    0.11872    0.00820
F20   6    1.221240    0.643210    0.752596    21.00000    0.02593    0.22424 =
         0.07212    0.02533    0.02553    0.00140
F13   6    0.964551    0.292009    0.396789    31.00000    0.09569    0.20293 =
         0.03694    0.05362    0.02080   -0.02006
PART 2
F21A  6    1.232733    0.711067    0.780066   -21.00000    0.02690    0.11772 =
         0.08103    0.05490    0.00912   -0.02592
F19A  6    1.214695    0.732211    0.897444   -21.00000    0.02442    0.15479 =
         0.04944   -0.02228   -0.00870   -0.01473
F20A  6    1.220312    0.590373    0.825149   -21.00000    0.01857    0.03738 =
         0.24952    0.04290    0.01186    0.00318
F13A  6    0.983409    0.365132    0.428473   -31.00000    0.10389    0.14414 =
         0.09406    0.09883    0.07720    0.07833
F15A  6    1.049194    0.238544    0.419185   -31.00000    0.19474    0.06380 =
         0.09363    0.01596    0.12547    0.03368
F14A  6    1.132627    0.374221    0.516511   -31.00000    0.06126    0.24138 =
         0.07080    0.06964    0.01119   -0.06437
F9A   6    0.484874    0.443480    0.330986   -41.00000    0.06592    0.09025 =
         0.05769    0.05153   -0.01977   -0.00635
F8A   6    0.614074    0.564685    0.425336   -41.00000    0.09467    0.04099 =
         0.05236    0.03035    0.03421    0.02478
F7A   6    0.653677    0.443451    0.345873   -41.00000    0.09147    0.09208 =
         0.06596    0.05868    0.06186    0.05791
F12A  6    0.439555    0.142541    0.530551   -51.00000    0.06939    0.13333 =
         0.07123    0.07526   -0.02980   -0.06594
C34A  1    0.418987    0.193922    0.475790   -51.00000    0.02361    0.06263 =
         0.02624    0.01968   -0.00338   -0.00717
F11A  6    0.328457    0.226066    0.480264   -51.00000    0.03551    0.06338 =
         0.09667   -0.02042    0.03799   -0.01404
HKLF 4


REM  asw21085_a.res in P-1
REM wR2 = 0.1109, GooF = S = 1.043, Restrained GooF = 1.112 for all data
REM R1 = 0.0415 for 9200 Fo > 4sig(Fo) and 0.0492 for all 10626 data
REM 895 parameters refined using 157 restraints

END

WGHT      0.0525      1.0996

REM Highest difference peak  0.674,  deepest hole -0.474,  1-sigma level  0.057
Q1    1   0.3751  0.0340  0.7126  11.00000  0.05    0.67
Q2    1   0.3393  0.1694  0.4161  11.00000  0.05    0.47
Q3    1   0.7014  0.5022  0.3928  11.00000  0.05    0.45
Q4    1   0.5389  0.5394  0.3976  11.00000  0.05    0.42
Q5    1   0.5346  0.0583  0.7357  11.00000  0.05    0.38
;
_shelx_res_checksum              48446
_olex2_submission_special_instructions 'No special instructions were received'
_oxdiff_exptl_absorpt_empirical_details 
;
Empirical correction (ABSPACK) includes:
- Absorption correction using spherical harmonics
- Frame scaling
;
_oxdiff_exptl_absorpt_empirical_full_max 2.619
_oxdiff_exptl_absorpt_empirical_full_min 0.633
####################################################################### 
# 
# This file contains crystal structure data downloaded from the 
# Cambridge Structural Database (CSD) hosted by the Cambridge 
# Crystallographic Data Centre (CCDC).
# 
# Full information about CCDC data access policies and citation 
# guidelines are available at http://www.ccdc.cam.ac.uk/access/V1 
# 
# Audit and citation data items may have been added by the CCDC. 
# Please retain this information to preserve the provenance of 
# this file and to allow appropriate attribution of the data. 
# 
#######################################################################

data_asw23023
_database_code_depnum_ccdc_archive 'CCDC 2271687'
loop_
_audit_author_name
_audit_author_address
'Joe C. Goodall'
;University of York
United Kingdom
;
_audit_update_record             
;
2023-06-22 deposited with the CCDC.	2023-08-03 downloaded from the CCDC.
;
# start Validation Reply Form
_vrf_PLAT213_asw23023            
;
PROBLEM: Atom F19             has ADP max/min Ratio .....        4.2 prolat
RESPONSE: Spinning CF3 group disorder. Modelled using split site. Strong restraints did not reduce the prolate nature any further.
;
# Added during the CSD deposition process: Thursday 22 June 2023 02:28 PM
# end Validation Reply Form

_audit_creation_date             2023-06-22
_audit_creation_method           
;
Olex2 1.5
(compiled 2021.08.20 svn.r13c46975 for OlexSys, GUI svn.r6396)
;
_shelx_SHELXL_version_number     2018/3
_chemical_name_common            ?
_chemical_name_systematic        ?
_chemical_formula_moiety         'C23 H39 N O4 P2 Re, C32 H12 B F24'
_chemical_formula_sum            'C55 H51 B F24 N O4 P2 Re'
_chemical_formula_weight         1504.91
_chemical_melting_point          ?
_chemical_oxdiff_formula         'Re1 B1 F24 C55 H51 P2 N1 O4'
_chemical_oxdiff_usercomment     JG091-RT
loop_
_atom_type_symbol
_atom_type_description
_atom_type_scat_dispersion_real
_atom_type_scat_dispersion_imag
_atom_type_scat_source
C C 0.0181 0.0091 'International Tables Vol C Tables 4.2.6.8 and 6.1.1.4'
H H 0.0000 0.0000 'International Tables Vol C Tables 4.2.6.8 and 6.1.1.4'
B B 0.0090 0.0039 'International Tables Vol C Tables 4.2.6.8 and 6.1.1.4'
F F 0.0727 0.0534 'International Tables Vol C Tables 4.2.6.8 and 6.1.1.4'
N N 0.0311 0.0180 'International Tables Vol C Tables 4.2.6.8 and 6.1.1.4'
O O 0.0492 0.0322 'International Tables Vol C Tables 4.2.6.8 and 6.1.1.4'
P P 0.2955 0.4335 'International Tables Vol C Tables 4.2.6.8 and 6.1.1.4'
Re Re -5.2083 5.8923 'International Tables Vol C Tables 4.2.6.8 and 6.1.1.4'

_shelx_space_group_comment       
;
The symmetry employed for this shelxl refinement is uniquely defined
by the following loop, which should always be used as a source of
symmetry information in preference to the above space-group names.
They are only intended as comments.
;
_space_group_crystal_system      triclinic
_space_group_IT_number           2
_space_group_name_H-M_alt        'P -1'
_space_group_name_Hall           '-P 1'
loop_
_space_group_symop_operation_xyz
'x, y, z'
'-x, -y, -z'

_cell_length_a                   12.87470(10)
_cell_length_b                   14.51620(10)
_cell_length_c                   17.7612(2)
_cell_angle_alpha                106.7050(10)
_cell_angle_beta                 93.6650(10)
_cell_angle_gamma                98.2320(10)
_cell_volume                     3127.18(5)
_cell_formula_units_Z            2
_cell_measurement_reflns_used    29069
_cell_measurement_temperature    298.0(2)
_cell_measurement_theta_max      76.6520
_cell_measurement_theta_min      3.4770
_shelx_estimated_absorpt_T_max   0.654
_shelx_estimated_absorpt_T_min   0.420
_exptl_absorpt_coefficient_mu    5.329
_exptl_absorpt_correction_T_max  1.00000
_exptl_absorpt_correction_T_min  0.87814
_exptl_absorpt_correction_type   multi-scan
_exptl_absorpt_process_details   
;
CrysAlisPro 1.171.41.113a (Rigaku Oxford Diffraction, 2021)
Empirical absorption correction using spherical harmonics,
implemented in SCALE3 ABSPACK scaling algorithm.
;
_exptl_absorpt_special_details   ?
_exptl_crystal_colour            'clear red'
_exptl_crystal_colour_lustre     clear
_exptl_crystal_colour_modifier   .
_exptl_crystal_colour_primary    red
_exptl_crystal_density_diffrn    1.598
_exptl_crystal_density_meas      ?
_exptl_crystal_density_method    ?
_exptl_crystal_description       block
_exptl_crystal_F_000             1492
loop_
_exptl_crystal_face_index_h
_exptl_crystal_face_index_k
_exptl_crystal_face_index_l
_exptl_crystal_face_perp_dist
-7 6 1 0.0605
8 -1 1 0.0458
5 5 2 0.0944
-6 7 -5 0.0363
-8 2 -2 0.0585
8 -2 3 0.0493
6 6 -3 0.0688
-4 -7 5 0.0867
5 -8 6 0.0606
-6 4 -8 0.0297
4 5 -9 0.0476
4 -4 9 0.0528
-3 0 11 0.0806
-2 0 -10 0.0569
2 0 10 0.0799
4 -4 -8 0.0687

_exptl_crystal_size_max          0.197
_exptl_crystal_size_mid          0.156
_exptl_crystal_size_min          0.087
loop_
_exptl_oxdiff_crystal_face_indexfrac_h
_exptl_oxdiff_crystal_face_indexfrac_k
_exptl_oxdiff_crystal_face_indexfrac_l
_exptl_oxdiff_crystal_face_x
_exptl_oxdiff_crystal_face_y
_exptl_oxdiff_crystal_face_z
-6.9140 5.8917 1.3745 0.1694 0.7088 0.6848
8.2502 -0.7035 0.6257 -0.0207 -0.0895 -0.9958
5.0643 5.2119 2.4053 0.1492 0.6196 -0.7706
-5.9857 6.6052 -5.3850 -0.4191 0.6086 0.6737
-8.0494 2.0737 -2.3838 -0.1344 0.1942 0.9717
7.9878 -2.4542 2.6484 0.1583 -0.2290 -0.9605
5.8739 5.6757 -3.3895 -0.3552 0.5175 -0.7785
-4.4875 -7.0699 4.5399 0.4437 -0.6460 0.6211
4.8585 -7.6192 5.9818 0.4825 -0.7011 -0.5250
-5.8397 3.5825 -7.6730 -0.6104 0.2155 0.7622
4.4155 4.9107 -9.0319 -0.8233 0.2916 -0.4870
4.4768 -4.4276 9.1552 0.7514 -0.2655 -0.6041
-2.7688 -0.0758 10.7742 0.9478 0.2810 0.1506
-2.0358 0.0416 -10.3526 -0.8676 -0.2574 0.4254
1.9849 -0.0420 10.3772 0.8702 0.2581 -0.4197
3.8329 -3.6486 -8.2924 -0.7378 -0.6307 -0.2407

_exptl_transmission_factor_max   ?
_exptl_transmission_factor_min   ?
_diffrn_reflns_av_R_equivalents  0.0356
_diffrn_reflns_av_unetI/netI     0.0352
_diffrn_reflns_Laue_measured_fraction_full 0.999
_diffrn_reflns_Laue_measured_fraction_max 0.965
_diffrn_reflns_limit_h_max       12
_diffrn_reflns_limit_h_min       -16
_diffrn_reflns_limit_k_max       18
_diffrn_reflns_limit_k_min       -18
_diffrn_reflns_limit_l_max       20
_diffrn_reflns_limit_l_min       -22
_diffrn_reflns_number            37887
_diffrn_reflns_point_group_measured_fraction_full 0.999
_diffrn_reflns_point_group_measured_fraction_max 0.965
_diffrn_reflns_theta_full        67.684
_diffrn_reflns_theta_max         76.980
_diffrn_reflns_theta_min         3.489
_diffrn_ambient_environment      air
_diffrn_ambient_temperature      298.0(2)
_diffrn_detector                 'Hybrid Pixel Array Detector'
_diffrn_detector_area_resol_mean 10.0000
_diffrn_detector_type            HyPix
_diffrn_measured_fraction_theta_full 0.999
_diffrn_measured_fraction_theta_max 0.965
_diffrn_measurement_details      
;
List of Runs (angles in degrees, time in seconds):

  # Type    Start    End  Width  t~exp~   \w     \q     \k     \f   Frames
#--------------------------------------------------------------------------
  1  \w    -74.00  -3.00   0.50    1.00    --  -48.95 112.00  63.00  142
  2  \w     32.00  57.00   0.50    1.00    --   48.95-112.00 -29.00   50
  3  \w    115.00 145.00   0.50    3.05    --  107.75 112.00  63.00   60
  4  \w     51.00 108.00   0.50    3.05    --  107.75-112.00 -29.00  114
  5  \w    -61.00  18.00   0.50    1.00    --  -48.95  37.00 120.00  158
  6  \w   -119.00 -94.00   0.50    1.00    --  -48.95-125.00 150.00   50
  7  \w   -118.00 -91.00   0.50    1.00    --  -48.95-125.00  60.00   54
  8  \w   -122.00 -26.00   0.50    1.00    --  -48.95 -77.00 -30.00  192
  9  \w    -51.00  23.00   0.50    1.00    --  -48.95  37.00  30.00  148
 10  \w   -116.00 -77.00   0.50    1.00    --  -48.95-125.00  30.00   78
 11  \w      7.00  77.00   0.50    1.00    --   48.95 -99.00 -30.00  140
 12  \w     34.00  72.00   0.50    1.00    --   48.95-125.00 -60.00   76
 13  \w     35.00 100.00   0.50    3.05    --  107.75 -37.00 -90.00  130
 14  \w     62.00 106.00   0.50    3.05    --  107.75 -99.00  30.00   88
 15  \w     38.00 121.00   0.50    3.05    --  107.75 -19.00  30.00  166
 16  \w     95.00 159.00   0.50    3.05    --  107.75  37.00  30.00  128
 17  \w     79.00 105.00   0.50    3.05    --  107.75 -99.00 -30.00   52
 18  \w     37.00 106.00   0.50    3.05    --  107.75 -99.00-120.00  138
 19  \w    124.00 166.00   0.50    3.05    --  107.75 125.00 -90.00   84
 20  \w     40.00 117.00   0.50    3.05    --  107.75 -37.00 150.00  154
 21  \w     37.00  87.00   0.50    3.05    --  107.75 -99.00  60.00  100
 22  \w     65.00 106.00   0.50    3.05    --  107.75 -99.00  90.00   82
 23  \w     95.00 165.00   0.50    3.05    --  107.75  37.00 -90.00  140
 24  \w     69.00 111.00   0.50    3.05    --  107.75-125.00-120.00   84
 25  \w     42.00  88.00   0.50    3.05    --  107.75-125.00   0.00   92
 26  \w     58.00  84.00   0.50    3.05    --  107.75 -99.00   0.00   52
 27  \w     98.00 147.00   0.50    3.05    --  107.75 125.00-180.00   98
 28  \w     43.00 120.00   0.50    3.05    --  107.75 -37.00  30.00  154
 29  \w     38.00 107.00   0.50    3.05    --  107.75-125.00-150.00  138
 30  \w     96.00 177.00   0.50    3.05    --  107.75  37.00   0.00  162
;
_diffrn_measurement_device       'four-circle diffractometer'
_diffrn_measurement_device_type  'SuperNova, Dual, Cu at home/near, HyPix'
_diffrn_measurement_method       '\w scans'
_diffrn_orient_matrix_type       
'CrysAlisPro convention (1999,Acta A55,543-557)'
_diffrn_orient_matrix_UB_11      -0.0091661000
_diffrn_orient_matrix_UB_12      -0.0019698000
_diffrn_orient_matrix_UB_13      0.0856025000
_diffrn_orient_matrix_UB_21      -0.0034188000
_diffrn_orient_matrix_UB_22      0.1102247000
_diffrn_orient_matrix_UB_23      0.0259745000
_diffrn_orient_matrix_UB_31      -0.1212592000
_diffrn_orient_matrix_UB_32      -0.0220223000
_diffrn_orient_matrix_UB_33      -0.0173366000
_diffrn_radiation_monochromator  mirror
_diffrn_radiation_probe          x-ray
_diffrn_radiation_type           'Cu K\a'
_diffrn_radiation_wavelength     1.54184
_diffrn_source                   'micro-focus sealed X-ray tube'
_diffrn_source_type              'SuperNova (Cu) X-ray Source'
_reflns_Friedel_coverage         0.000
_reflns_Friedel_fraction_full    .
_reflns_Friedel_fraction_max     .
_reflns_number_gt                11736
_reflns_number_total             12765
_reflns_special_details          
;
 Reflections were merged by SHELXL according to the crystal
 class for the calculation of statistics and refinement.
 
 _reflns_Friedel_fraction is defined as the number of unique
 Friedel pairs measured divided by the number that would be
 possible theoretically, ignoring centric projections and
 systematic absences.
;
_reflns_threshold_expression     'I > 2\s(I)'
_computing_cell_refinement       'CrysAlisPro 1.171.41.113a (Rigaku OD, 2021)'
_computing_data_collection       'CrysAlisPro 1.171.41.113a (Rigaku OD, 2021)'
_computing_data_reduction        'CrysAlisPro 1.171.41.113a (Rigaku OD, 2021)'
_computing_molecular_graphics    'Olex2 1.5 (Dolomanov et al., 2009)'
_computing_publication_material  'Olex2 1.5 (Dolomanov et al., 2009)'
_computing_structure_refinement  'SHELXL 2018/3 (Sheldrick, 2015)'
_computing_structure_solution    'SHELXT 2018/2 (Sheldrick, 2018)'
_refine_diff_density_max         0.305
_refine_diff_density_min         -0.864
_refine_diff_density_rms         0.061
_refine_ls_extinction_coef       .
_refine_ls_extinction_method     none
_refine_ls_goodness_of_fit_ref   1.059
_refine_ls_hydrogen_treatment    constr
_refine_ls_matrix_type           full
_refine_ls_number_parameters     1029
_refine_ls_number_reflns         12765
_refine_ls_number_restraints     223
_refine_ls_R_factor_all          0.0287
_refine_ls_R_factor_gt           0.0263
_refine_ls_restrained_S_all      1.080
_refine_ls_shift/su_max          0.005
_refine_ls_shift/su_mean         0.000
_refine_ls_structure_factor_coef Fsqd
_refine_ls_weighting_details     
'w=1/[\s^2^(Fo^2^)+(0.0323P)^2^+0.4681P] where P=(Fo^2^+2Fc^2^)/3'
_refine_ls_weighting_scheme      calc
_refine_ls_wR_factor_gt          0.0659
_refine_ls_wR_factor_ref         0.0671
_refine_special_details          ?
_olex2_refinement_description    
;
1. Fixed Uiso
 At 1.2 times of:
  All C(H) groups
 At 1.5 times of:
  All C(H,H,H) groups
2. Restrained distances
 C31-F6 \\sim C31-F5 \\sim C31-F4A \\sim C31-F5A \\sim C31-F6A \\sim C31-F4
 with sigma of 0.02
 C55-F22 \\sim C55-F24 \\sim C55-F23A \\sim C55-F22A \\sim C55-F24A \\sim
C55-F23
 with sigma of 0.02
 C46-F15 \\sim C46-F14 \\sim C46-F15A \\sim C46-F15A \\sim C46-F15A \\sim
C46-F13
 with sigma of 0.02
 C30-F3 \\sim C30-F2 \\sim C30-F1 \\sim C30-F3A \\sim C30-F2A \\sim C30-F1A
 with sigma of 0.02
 C47-F18 \\sim C47-F16A \\sim C47-F17A \\sim C47-F18A \\sim C47-F17 \\sim
C47-F16
 with sigma of 0.02
 C39-F10 \\sim C39-F12 \\sim C39-F11 \\sim C39-F12A \\sim C39-F10A \\sim
C39-F12A
 with sigma of 0.02
 C38-F9 \\sim C38-F8 \\sim C38-F8A \\sim C38-F9A \\sim C38-F7A \\sim C38-F7
 with sigma of 0.02
 C54-F19 \\sim C54-F21 \\sim C54-F20 \\sim C54-F20A \\sim C54-F19A \\sim
C54-F21A
 with sigma of 0.02
 F6-F5 \\sim F6-F4 \\sim F5-F4 \\sim F4A-F5A \\sim F4A-F6A \\sim F5A-F6A
 with sigma of 0.04
 F19-F20 \\sim F21-F20 \\sim F20A-F19A \\sim F20A-F21A
 with sigma of 0.04
 F9-F8 \\sim F9-F7 \\sim F8-F7 \\sim F8A-F9A \\sim F8A-F7A \\sim F9A-F7A
 with sigma of 0.04
 F18-F17 \\sim F18-F16 \\sim F16A-F17A \\sim F16A-F18A \\sim F17A-F18A \\sim
F17-F16
 with sigma of 0.04
 F10-F12 \\sim F10-F11 \\sim F12-F11 \\sim F12A-F10A \\sim F12A-F11A \\sim
F10A-F11A
 with sigma of 0.04
 F3-F2 \\sim F3-F1 \\sim F2-F1 \\sim F3A-F2A \\sim F3A-F1A \\sim F2A-F1A
 with sigma of 0.04
 F15-F14 \\sim F15-F13 \\sim F14-F13 \\sim F15A-F14A \\sim F15A-F13A \\sim
F14A-F13A
 with sigma of 0.04
 F22-F24 \\sim F22-F23 \\sim F24-F23 \\sim F23A-F22A \\sim F23A-F24A \\sim
F22A-F24A
 with sigma of 0.04
3. Uiso/Uaniso restraints and constraints
F10 \\sim F12 \\sim F11: within 2A with sigma of 0.04 and sigma for terminal
atoms of 0.08 within 2A
F16 \\sim F18 \\sim F17: within 2A with sigma of 0.04 and sigma for terminal
atoms of 0.08 within 2A
F21 \\sim F19 \\sim F20: within 2A with sigma of 0.04 and sigma for terminal
atoms of 0.08 within 2A
4. Rigid body (RIGU) restrains
 F11, F12, F10
 with sigma for 1-2 distances of 0.004 and sigma for 1-3 distances of 0.004
 F19
 with sigma for 1-2 distances of 0.004 and sigma for 1-3 distances of 0.004
 F18, F16, F17
 with sigma for 1-2 distances of 0.004 and sigma for 1-3 distances of 0.004
5. Others
 Sof(F20A)=Sof(F19A)=Sof(F21A)=1-FVAR(1)
 Sof(F19)=Sof(F21)=Sof(F20)=FVAR(1)
 Sof(F4A)=Sof(F5A)=Sof(F6A)=1-FVAR(2)
 Sof(F4)=Sof(F6)=Sof(F5)=FVAR(2)
 Sof(F8A)=Sof(F9A)=Sof(F7A)=1-FVAR(3)
 Sof(F7)=Sof(F9)=Sof(F8)=FVAR(3)
 Sof(F16A)=Sof(F17A)=Sof(F18A)=1-FVAR(4)
 Sof(F17)=Sof(F16)=Sof(F18)=FVAR(4)
 Sof(F12A)=Sof(F10A)=Sof(F11A)=1-FVAR(5)
 Sof(F12)=Sof(F10)=Sof(F11)=FVAR(5)
 Sof(F3A)=Sof(F2A)=Sof(F1A)=1-FVAR(6)
 Sof(F2)=Sof(F1)=Sof(F3)=FVAR(6)
 Sof(F15A)=Sof(F14A)=Sof(F13A)=1-FVAR(7)
 Sof(F15)=Sof(F13)=Sof(F14)=FVAR(7)
 Sof(F23A)=Sof(F22A)=Sof(F24A)=1-FVAR(8)
 Sof(F23)=Sof(F24)=Sof(F22)=FVAR(8)
6.a Aromatic/amide H refined with riding coordinates:
 C33(H33), C41(H41), C53(H53), C45(H45), C27(H27), C51(H51), C49(H49),
 C29(H29), C25(H25), C35(H35), C43(H43), C37(H37), C14(H14), C13(H13), C12(H12)
6.b Idealised Me refined as rotating group:
 C22(H22A,H22B,H22C), C23(H23A,H23B,H23C), C19(H19A,H19B,H19C), C18(H18A,H18B,
 H18C), C9(H9A,H9B,H9C), C5(H5A,H5B,H5C), C8(H8A,H8B,H8C), C10(H10A,H10B,H10C),
 C21(H21A,H21B,H21C), C17(H17A,H17B,H17C), C6(H6A,H6B,H6C), C4(H4A,H4B,H4C)
;
_atom_sites_solution_hydrogens   geom
_atom_sites_solution_primary     dual
_atom_sites_solution_secondary   ?
loop_
_atom_site_label
_atom_site_type_symbol
_atom_site_fract_x
_atom_site_fract_y
_atom_site_fract_z
_atom_site_U_iso_or_equiv
_atom_site_adp_type
_atom_site_occupancy
_atom_site_site_symmetry_order
_atom_site_calc_flag
_atom_site_refinement_flags_posn
_atom_site_refinement_flags_adp
_atom_site_refinement_flags_occupancy
_atom_site_disorder_assembly
_atom_site_disorder_group
Re1 Re 0.73757(2) 1.07207(2) 0.84874(2) 0.04456(4) Uani 1 1 d . . . . .
P2 P 0.84715(5) 0.97694(5) 0.76918(4) 0.05357(14) Uani 1 1 d . . . . .
P1 P 0.64159(5) 1.20347(5) 0.88794(4) 0.05550(14) Uani 1 1 d . . . . .
O3 O 0.68230(15) 1.26962(14) 0.82867(13) 0.0646(5) Uani 1 1 d . . . . .
N1 N 0.79923(14) 1.16537(14) 0.78210(11) 0.0442(4) Uani 1 1 d . . . . .
O4 O 0.91254(15) 1.05857(14) 0.73136(13) 0.0667(5) Uani 1 1 d . . . . .
C33 C 0.41040(18) 0.28520(17) 0.61665(15) 0.0487(5) Uani 1 1 d . . . . .
H33 H 0.459402 0.340066 0.619362 0.058 Uiso 1 1 calc R U . . .
C41 C 0.18889(18) 0.36372(18) 0.79110(15) 0.0493(5) Uani 1 1 d . . . . .
H41 H 0.234553 0.319002 0.788555 0.059 Uiso 1 1 calc R U . . .
C34 C 0.43792(18) 0.19362(18) 0.58748(16) 0.0522(5) Uani 1 1 d . . . . .
C40 C 0.18718(16) 0.41258(16) 0.73386(14) 0.0441(4) Uani 1 1 d . . . . .
F23 F -0.1117(9) 0.3705(9) 0.5082(8) 0.101(3) Uani 0.55(4) 1 d D . P A 1
O1 O 0.8862(2) 1.1314(2) 0.99814(15) 0.1086(9) Uani 1 1 d . . . . .
C53 C 0.10909(18) 0.37194(17) 0.55516(14) 0.0486(5) Uani 1 1 d . . . . .
H53 H 0.066022 0.347244 0.587378 0.058 Uiso 1 1 calc R U . . .
F2 F 0.6513(7) 0.4954(4) 0.8219(7) 0.112(3) Uani 0.53(2) 1 d D . P B 1
C48 C 0.21540(18) 0.40752(16) 0.58204(14) 0.0461(5) Uani 1 1 d . . . . .
C45 C 0.11803(18) 0.47989(18) 0.74242(14) 0.0495(5) Uani 1 1 d . . . . .
H45 H 0.114358 0.514266 0.705763 0.059 Uiso 1 1 calc R U . . .
C27 C 0.5053(2) 0.6725(2) 0.78663(17) 0.0576(6) Uani 1 1 d . . . . .
H27 H 0.551747 0.729541 0.813337 0.069 Uiso 1 1 calc R U . . .
C51 C 0.1267(2) 0.4075(2) 0.43164(16) 0.0602(6) Uani 1 1 d . . . . .
H51 H 0.097638 0.407896 0.382462 0.072 Uiso 1 1 calc R U . . .
C49 C 0.2759(2) 0.44100(19) 0.52969(15) 0.0531(5) Uani 1 1 d . . . . .
H49 H 0.347756 0.463341 0.544409 0.064 Uiso 1 1 calc R U . . .
C32 C 0.31097(17) 0.29779(17) 0.64222(14) 0.0461(5) Uani 1 1 d . . . . .
C29 C 0.34741(19) 0.58995(18) 0.69976(16) 0.0516(5) Uani 1 1 d . . . . .
H29 H 0.288927 0.593776 0.667953 0.062 Uiso 1 1 calc R U . . .
C25 C 0.45215(18) 0.49861(18) 0.75426(15) 0.0489(5) Uani 1 1 d . . . . .
H25 H 0.465158 0.439716 0.760543 0.059 Uiso 1 1 calc R U . . .
F24 F -0.0679(11) 0.2376(6) 0.4494(14) 0.114(4) Uani 0.55(4) 1 d D . P A 1
C44 C 0.05453(18) 0.4974(2) 0.80365(15) 0.0540(5) Uani 1 1 d . . . . .
C35 C 0.3674(2) 0.10974(18) 0.58171(17) 0.0580(6) Uani 1 1 d . . . . .
H35 H 0.385827 0.048332 0.562070 0.070 Uiso 1 1 calc R U . . .
C11 C 0.76026(19) 1.24783(17) 0.78388(15) 0.0497(5) Uani 1 1 d . . . . .
C42 C 0.12391(19) 0.3802(2) 0.85208(15) 0.0542(5) Uani 1 1 d . . . . .
F1 F 0.7017(4) 0.6400(8) 0.8354(7) 0.104(3) Uani 0.53(2) 1 d D . P B 1
C24 C 0.36230(17) 0.49860(17) 0.70605(14) 0.0464(5) Uani 1 1 d . . . . .
C50 C 0.2326(2) 0.4421(2) 0.45686(16) 0.0599(6) Uani 1 1 d . . . . .
C26 C 0.52319(18) 0.58350(19) 0.79338(15) 0.0527(5) Uani 1 1 d . . . . .
C15 C 0.87507(18) 1.14118(19) 0.73377(16) 0.0531(5) Uani 1 1 d . . . . .
C52 C 0.0653(2) 0.37225(18) 0.48133(15) 0.0528(5) Uani 1 1 d . . . . .
C43 C 0.05641(19) 0.4464(2) 0.85850(15) 0.0575(6) Uani 1 1 d . . . . .
H43 H 0.012839 0.456817 0.898866 0.069 Uiso 1 1 calc R U . . .
O2 O 0.6221(2) 0.9234(2) 0.91984(18) 0.1043(9) Uani 1 1 d . . . . .
C2 C 0.6646(2) 0.9789(2) 0.89301(18) 0.0667(7) Uani 1 1 d . . . . .
C22 C 1.0092(3) 0.8625(3) 0.7424(3) 0.0974(12) Uani 1 1 d . . . . .
H22A H 0.959706 0.804527 0.715132 0.146 Uiso 1 1 calc R U . . .
H22B H 1.070254 0.844908 0.765105 0.146 Uiso 1 1 calc R U . . .
H22C H 1.030091 0.897195 0.705749 0.146 Uiso 1 1 calc R U . . .
C37 C 0.24155(19) 0.21140(18) 0.63523(16) 0.0535(5) Uani 1 1 d . . . . .
H37 H 0.174375 0.215621 0.650855 0.064 Uiso 1 1 calc R U . . .
C28 C 0.4171(2) 0.67491(19) 0.73948(17) 0.0561(6) Uani 1 1 d . . . . .
F22 F -0.0860(12) 0.3385(19) 0.3879(8) 0.125(4) Uani 0.55(4) 1 d D . P A 1
C1 C 0.8296(2) 1.1093(2) 0.94040(19) 0.0698(7) Uani 1 1 d . . . . .
F15 F 0.1989(7) 0.2719(10) 0.9066(6) 0.137(5) Uani 0.587(17) 1 d D . P C 1
F3 F 0.6107(10) 0.6030(17) 0.9182(5) 0.156(7) Uani 0.53(2) 1 d D . P B 1
C14 C 0.9135(2) 1.1977(2) 0.68806(19) 0.0664(7) Uani 1 1 d . . . . .
H14 H 0.965400 1.179749 0.655298 0.080 Uiso 1 1 calc R U . . .
F17 F -0.0840(6) 0.5477(7) 0.7476(3) 0.119(3) Uani 0.653(15) 1 d D . P D 1
C36 C 0.2689(2) 0.12016(19) 0.60603(18) 0.0591(6) Uani 1 1 d . . . . .
F19 F 0.2613(10) 0.502(2) 0.3484(10) 0.263(12) Uani 0.467(11) 1 d D . P E 1
F13 F 0.0369(7) 0.2639(7) 0.9021(7) 0.136(4) Uani 0.587(17) 1 d D . P C 1
F12 F 0.0991(8) 0.0435(7) 0.6183(14) 0.155(7) Uani 0.49(2) 1 d D . P F 1
F7 F 0.6135(5) 0.2600(3) 0.5780(8) 0.118(4) Uani 0.544(12) 1 d D . P G 1
F16 F -0.0720(8) 0.5813(10) 0.8675(4) 0.164(5) Uani 0.653(15) 1 d D . P D 1
C13 C 0.8729(2) 1.2816(2) 0.6923(2) 0.0683(7) Uani 1 1 d . . . . .
H13 H 0.898018 1.321045 0.662095 0.082 Uiso 1 1 calc R U . . .
C20 C 0.9576(2) 0.9275(2) 0.8080(2) 0.0733(8) Uani 1 1 d . . . . .
C7 C 0.4979(2) 1.1739(3) 0.8528(2) 0.0793(9) Uani 1 1 d . . . . .
F4 F 0.4553(7) 0.8453(3) 0.7805(7) 0.134(5) Uani 0.66(2) 1 d D . P H 1
C12 C 0.7961(2) 1.3079(2) 0.74014(19) 0.0630(7) Uani 1 1 d . . . . .
H12 H 0.768861 1.364622 0.743032 0.076 Uiso 1 1 calc R U . . .
C30 C 0.6186(2) 0.5787(2) 0.84341(19) 0.0699(7) Uani 1 1 d D . . . .
C23 C 0.9113(3) 0.8702(3) 0.8620(3) 0.0949(12) Uani 1 1 d . . . . .
H23A H 0.888968 0.914349 0.907158 0.142 Uiso 1 1 calc R U . . .
H23B H 0.964072 0.838081 0.879384 0.142 Uiso 1 1 calc R U . . .
H23C H 0.851787 0.822464 0.833376 0.142 Uiso 1 1 calc R U . . .
F10 F 0.1760(12) -0.0290(8) 0.5258(5) 0.141(6) Uani 0.49(2) 1 d D . P F 1
C19 C 0.8262(4) 0.8700(4) 0.6039(2) 0.1066(13) Uani 1 1 d . . . . .
H19A H 0.855452 0.930054 0.594928 0.160 Uiso 1 1 calc R U . . .
H19B H 0.777433 0.831074 0.559120 0.160 Uiso 1 1 calc R U . . .
H19C H 0.881985 0.834906 0.611102 0.160 Uiso 1 1 calc R U . . .
C18 C 0.7217(3) 0.7983(3) 0.6960(3) 0.0955(12) Uani 1 1 d . . . . .
H18A H 0.777427 0.762965 0.702851 0.143 Uiso 1 1 calc R U . . .
H18B H 0.671158 0.758663 0.652679 0.143 Uiso 1 1 calc R U . . .
H18C H 0.687660 0.814381 0.743485 0.143 Uiso 1 1 calc R U . . .
C16 C 0.7680(3) 0.8922(2) 0.6785(2) 0.0726(8) Uani 1 1 d . . . . .
B1 B 0.26991(19) 0.40288(19) 0.66616(16) 0.0446(5) Uani 1 1 d . . . . .
C3 C 0.6757(4) 1.2977(3) 0.9855(2) 0.0911(11) Uani 1 1 d . . . . .
C38 C 0.5448(2) 0.1831(2) 0.5609(2) 0.0709(8) Uani 1 1 d D . . . .
C9 C 0.4384(3) 1.1375(4) 0.9136(3) 0.1236(19) Uani 1 1 d . . . . .
H9A H 0.471200 1.087543 0.926028 0.185 Uiso 1 1 calc R U . . .
H9B H 0.366322 1.111419 0.892053 0.185 Uiso 1 1 calc R U . . .
H9C H 0.440380 1.190858 0.960833 0.185 Uiso 1 1 calc R U . . .
C46 C 0.1278(3) 0.3250(3) 0.9112(2) 0.0810(9) Uani 1 1 d D . . . .
F6 F 0.2975(4) 0.7812(5) 0.7431(9) 0.138(4) Uani 0.66(2) 1 d D . P H 1
C47 C -0.0143(3) 0.5733(3) 0.8107(2) 0.0819(10) Uani 1 1 d D . . . .
F9 F 0.5937(5) 0.1254(7) 0.5942(6) 0.109(3) Uani 0.544(12) 1 d D . P G 1
C5 C 0.6090(5) 1.3798(4) 0.9974(3) 0.139(2) Uani 1 1 d . . . . .
H5A H 0.614660 1.407868 0.954737 0.208 Uiso 1 1 calc R U . . .
H5B H 0.634385 1.429295 1.046629 0.208 Uiso 1 1 calc R U . . .
H5C H 0.536485 1.353503 0.998300 0.208 Uiso 1 1 calc R U . . .
C31 C 0.3938(3) 0.7700(2) 0.7311(2) 0.0789(9) Uani 1 1 d D . . . .
F8 F 0.5409(5) 0.1362(9) 0.4860(3) 0.116(4) Uani 0.544(12) 1 d D . P G 1
C55 C -0.0499(2) 0.3326(2) 0.45733(18) 0.0684(7) Uani 1 1 d D . . . .
F14 F 0.1340(14) 0.3814(6) 0.9827(4) 0.159(6) Uani 0.587(17) 1 d D . P C 1
C8 C 0.4514(3) 1.2575(4) 0.8345(3) 0.1166(17) Uani 1 1 d . . . . .
H8A H 0.452806 1.309353 0.882628 0.175 Uiso 1 1 calc R U . . .
H8B H 0.379865 1.234252 0.810626 0.175 Uiso 1 1 calc R U . . .
H8C H 0.492574 1.281438 0.798711 0.175 Uiso 1 1 calc R U . . .
C10 C 0.4879(3) 1.0902(4) 0.7760(3) 0.1022(13) Uani 1 1 d . . . . .
H10A H 0.529701 1.110968 0.739146 0.153 Uiso 1 1 calc R U . . .
H10B H 0.415315 1.071619 0.753866 0.153 Uiso 1 1 calc R U . . .
H10C H 0.512545 1.035427 0.786845 0.153 Uiso 1 1 calc R U . . .
F5 F 0.4080(13) 0.7764(6) 0.6620(4) 0.167(6) Uani 0.66(2) 1 d D . P H 1
C21 C 1.0399(3) 1.0145(3) 0.8565(3) 0.1026(14) Uani 1 1 d . . . . .
H21A H 1.067387 1.050925 0.822627 0.154 Uiso 1 1 calc R U . . .
H21B H 1.096412 0.991537 0.879723 0.154 Uiso 1 1 calc R U . . .
H21C H 1.007639 1.055776 0.897500 0.154 Uiso 1 1 calc R U . . .
C54 C 0.3019(3) 0.4834(3) 0.4052(2) 0.0864(10) Uani 1 1 d D . . . .
C17 C 0.6775(3) 0.9460(3) 0.6656(3) 0.0911(11) Uani 1 1 d . . . . .
H17A H 0.645038 0.965475 0.713617 0.137 Uiso 1 1 calc R U . . .
H17B H 0.625950 0.903533 0.624187 0.137 Uiso 1 1 calc R U . . .
H17C H 0.704769 1.002790 0.651010 0.137 Uiso 1 1 calc R U . . .
F21 F 0.3795(11) 0.4326(6) 0.3868(9) 0.160(7) Uani 0.467(11) 1 d D U P E 1
C39 C 0.1913(3) 0.0302(2) 0.6001(3) 0.0894(11) Uani 1 1 d D . . . .
C6 C 0.6621(5) 1.2463(5) 1.0502(2) 0.1291(19) Uani 1 1 d . . . . .
H6A H 0.589196 1.218592 1.047665 0.194 Uiso 1 1 calc R U . . .
H6B H 0.684537 1.292910 1.101253 0.194 Uiso 1 1 calc R U . . .
H6C H 0.704201 1.195484 1.041792 0.194 Uiso 1 1 calc R U . . .
C4 C 0.7920(4) 1.3433(3) 0.9878(3) 0.1163(16) Uani 1 1 d . . . . .
H4A H 0.833406 1.292375 0.972082 0.174 Uiso 1 1 calc R U . . .
H4B H 0.817917 1.383799 1.040508 0.174 Uiso 1 1 calc R U . . .
H4C H 0.797087 1.382067 0.952138 0.174 Uiso 1 1 calc R U . . .
F11 F 0.2255(9) -0.0244(9) 0.6389(11) 0.138(6) Uani 0.49(2) 1 d D . P F 1
F20 F 0.3605(12) 0.5667(6) 0.4484(6) 0.150(6) Uani 0.467(11) 1 d D U P E 1
F18 F 0.0399(5) 0.6567(4) 0.8161(10) 0.175(6) Uani 0.653(15) 1 d D . P D 1
F20A F 0.3980(4) 0.5034(16) 0.4261(7) 0.189(7) Uani 0.533(11) 1 d D . P E 2
F19A F 0.2667(9) 0.5572(5) 0.3899(6) 0.125(4) Uani 0.533(11) 1 d D . P E 2
F21A F 0.2877(8) 0.4223(4) 0.3310(4) 0.106(3) Uani 0.533(11) 1 d D . P E 2
F4A F 0.4721(8) 0.8253(10) 0.7157(15) 0.126(8) Uani 0.34(2) 1 d D . P H 2
F5A F 0.3191(14) 0.7639(7) 0.6759(13) 0.136(10) Uani 0.34(2) 1 d D . P H 2
F6A F 0.368(2) 0.8294(11) 0.7963(9) 0.159(13) Uani 0.34(2) 1 d D . P H 2
F8A F 0.5583(7) 0.2266(13) 0.5038(8) 0.142(4) Uani 0.456(12) 1 d D . P G 2
F9A F 0.5573(8) 0.0991(5) 0.5296(14) 0.206(10) Uani 0.456(12) 1 d D . P G 2
F7A F 0.6161(5) 0.2330(12) 0.6136(6) 0.158(6) Uani 0.456(12) 1 d D . P G 2
F16A F 0.0092(12) 0.6445(9) 0.8763(6) 0.116(5) Uani 0.347(15) 1 d D . P D 2
F17A F -0.1123(6) 0.5410(8) 0.810(2) 0.233(16) Uani 0.347(15) 1 d D . P D 2
F18A F -0.0093(14) 0.6218(11) 0.7575(7) 0.119(7) Uani 0.347(15) 1 d D . P D 2
F12A F 0.0994(8) 0.0338(10) 0.5687(13) 0.170(7) Uani 0.51(2) 1 d D . P F 2
F10A F 0.2175(13) -0.0492(5) 0.5643(17) 0.212(10) Uani 0.51(2) 1 d D . P F 2
F11A F 0.1730(17) 0.0275(13) 0.6721(6) 0.186(7) Uani 0.51(2) 1 d D . P F 2
F3A F 0.6685(11) 0.5099(11) 0.8118(7) 0.139(5) Uani 0.47(2) 1 d D . P B 2
F2A F 0.5889(11) 0.5526(17) 0.9050(8) 0.130(5) Uani 0.47(2) 1 d D . P B 2
F1A F 0.6828(16) 0.6583(9) 0.8735(18) 0.186(8) Uani 0.47(2) 1 d D . P B 2
F15A F 0.154(2) 0.2416(9) 0.8826(10) 0.179(9) Uani 0.413(17) 1 d D . P C 2
F14A F 0.2073(19) 0.3665(15) 0.9661(12) 0.204(10) Uani 0.413(17) 1 d D . P C 2
F13A F 0.0490(14) 0.314(2) 0.9447(15) 0.212(11) Uani 0.413(17) 1 d D . P C 2
F23A F -0.1053(10) 0.3532(15) 0.5178(7) 0.098(4) Uani 0.45(4) 1 d D . P A 2
F22A F -0.0899(15) 0.377(2) 0.4085(15) 0.120(5) Uani 0.45(4) 1 d D . P A 2
F24A F -0.0729(12) 0.2395(8) 0.4244(18) 0.116(6) Uani 0.45(4) 1 d D . P A 2

loop_
_atom_site_aniso_label
_atom_site_aniso_U_11
_atom_site_aniso_U_22
_atom_site_aniso_U_33
_atom_site_aniso_U_23
_atom_site_aniso_U_13
_atom_site_aniso_U_12
Re1 0.04808(6) 0.04672(6) 0.04259(6) 0.01929(4) 0.00363(4) 0.00850(4)
P2 0.0576(3) 0.0462(3) 0.0623(4) 0.0203(3) 0.0108(3) 0.0159(2)
P1 0.0615(3) 0.0605(4) 0.0548(3) 0.0250(3) 0.0205(3) 0.0214(3)
O3 0.0747(11) 0.0581(10) 0.0785(13) 0.0339(10) 0.0341(10) 0.0294(9)
N1 0.0470(9) 0.0433(9) 0.0469(10) 0.0197(8) 0.0094(7) 0.0082(7)
O4 0.0666(10) 0.0589(11) 0.0900(14) 0.0334(10) 0.0358(10) 0.0252(9)
C33 0.0475(11) 0.0448(12) 0.0548(13) 0.0160(10) 0.0110(9) 0.0062(9)
C41 0.0490(11) 0.0499(12) 0.0518(13) 0.0185(10) 0.0090(9) 0.0094(9)
C34 0.0504(12) 0.0481(12) 0.0568(14) 0.0113(10) 0.0111(10) 0.0109(10)
C40 0.0424(10) 0.0437(11) 0.0454(11) 0.0129(9) 0.0045(8) 0.0055(8)
F23 0.070(4) 0.095(5) 0.117(7) -0.013(4) 0.007(4) 0.036(3)
O1 0.1156(19) 0.132(2) 0.0663(15) 0.0187(15) -0.0389(14) 0.0250(17)
C53 0.0528(12) 0.0470(12) 0.0488(12) 0.0164(10) 0.0141(10) 0.0098(9)
F2 0.081(4) 0.065(4) 0.180(9) 0.030(4) -0.042(5) 0.021(3)
C48 0.0513(11) 0.0398(11) 0.0486(12) 0.0136(9) 0.0123(9) 0.0082(9)
C45 0.0525(12) 0.0525(13) 0.0458(12) 0.0152(10) 0.0063(9) 0.0148(10)
C27 0.0541(13) 0.0521(14) 0.0612(15) 0.0123(11) 0.0107(11) -0.0007(10)
C51 0.0828(17) 0.0536(14) 0.0457(13) 0.0169(11) 0.0069(12) 0.0125(12)
C49 0.0557(12) 0.0513(13) 0.0532(13) 0.0169(11) 0.0147(10) 0.0054(10)
C32 0.0483(11) 0.0439(11) 0.0480(12) 0.0161(9) 0.0083(9) 0.0073(9)
C29 0.0505(11) 0.0465(12) 0.0602(14) 0.0196(11) 0.0067(10) 0.0088(9)
C25 0.0505(11) 0.0463(12) 0.0535(13) 0.0166(10) 0.0134(10) 0.0130(9)
F24 0.081(4) 0.069(4) 0.173(11) 0.025(5) -0.012(5) -0.019(3)
C44 0.0488(11) 0.0643(15) 0.0466(12) 0.0095(11) 0.0047(9) 0.0163(10)
C35 0.0653(14) 0.0411(12) 0.0662(16) 0.0112(11) 0.0122(12) 0.0125(10)
C11 0.0552(12) 0.0447(12) 0.0552(13) 0.0228(10) 0.0095(10) 0.0102(9)
C42 0.0563(12) 0.0588(14) 0.0466(12) 0.0174(11) 0.0069(10) 0.0029(11)
F1 0.039(3) 0.121(6) 0.152(7) 0.055(5) -0.013(3) -0.009(2)
C24 0.0460(10) 0.0445(11) 0.0507(12) 0.0150(9) 0.0146(9) 0.0085(9)
C50 0.0775(16) 0.0531(14) 0.0532(14) 0.0206(11) 0.0197(12) 0.0091(12)
C26 0.0475(11) 0.0566(14) 0.0536(13) 0.0146(11) 0.0106(10) 0.0090(10)
C15 0.0512(12) 0.0511(13) 0.0616(14) 0.0222(11) 0.0150(10) 0.0091(10)
C52 0.0604(13) 0.0477(12) 0.0496(13) 0.0112(10) 0.0060(10) 0.0139(10)
C43 0.0519(12) 0.0724(17) 0.0437(12) 0.0099(11) 0.0114(10) 0.0086(11)
O2 0.123(2) 0.0982(19) 0.109(2) 0.0670(17) 0.0303(17) -0.0085(16)
C2 0.0733(16) 0.0687(18) 0.0625(16) 0.0293(14) 0.0054(13) 0.0069(13)
C22 0.086(2) 0.084(2) 0.136(4) 0.037(2) 0.025(2) 0.0428(19)
C37 0.0480(11) 0.0494(13) 0.0643(15) 0.0178(11) 0.0150(10) 0.0069(10)
C28 0.0602(13) 0.0462(13) 0.0629(15) 0.0185(11) 0.0118(11) 0.0059(10)
F22 0.087(4) 0.188(12) 0.087(5) 0.047(7) -0.026(3) -0.015(6)
C1 0.0741(17) 0.0706(18) 0.0660(18) 0.0224(14) -0.0027(14) 0.0170(14)
F15 0.128(5) 0.231(12) 0.141(7) 0.144(8) 0.070(5) 0.110(6)
F3 0.088(6) 0.302(18) 0.061(3) 0.012(6) -0.004(3) 0.076(8)
C14 0.0628(14) 0.0698(17) 0.0781(19) 0.0344(15) 0.0304(14) 0.0130(13)
F17 0.110(4) 0.183(7) 0.090(3) 0.053(3) 0.007(2) 0.090(5)
C36 0.0607(14) 0.0443(13) 0.0710(17) 0.0161(12) 0.0137(12) 0.0040(10)
F19 0.168(10) 0.51(3) 0.164(13) 0.258(18) -0.024(10) -0.059(19)
F13 0.124(5) 0.134(6) 0.181(9) 0.112(6) 0.030(5) -0.013(4)
F12 0.086(6) 0.063(4) 0.32(2) 0.043(7) 0.101(9) 0.005(4)
F7 0.068(3) 0.054(2) 0.223(11) 0.019(4) 0.066(5) 0.0083(18)
F16 0.171(8) 0.293(13) 0.099(4) 0.089(6) 0.085(5) 0.178(9)
C13 0.0680(15) 0.0685(17) 0.084(2) 0.0440(16) 0.0232(14) 0.0102(13)
C20 0.0657(16) 0.0626(17) 0.098(2) 0.0276(16) 0.0047(15) 0.0282(13)
C7 0.0586(15) 0.100(3) 0.102(3) 0.058(2) 0.0211(16) 0.0280(16)
F4 0.154(7) 0.0425(18) 0.180(10) 0.016(3) -0.052(6) -0.001(3)
C12 0.0653(14) 0.0569(15) 0.0787(19) 0.0351(14) 0.0172(13) 0.0144(12)
C30 0.0591(15) 0.079(2) 0.0674(18) 0.0157(15) 0.0034(13) 0.0139(14)
C23 0.102(2) 0.095(3) 0.109(3) 0.057(2) 0.000(2) 0.037(2)
F10 0.172(11) 0.070(6) 0.131(6) -0.012(4) 0.017(6) -0.053(6)
C19 0.143(4) 0.105(3) 0.070(2) 0.013(2) 0.022(2) 0.039(3)
C18 0.109(3) 0.0564(19) 0.108(3) 0.0139(19) -0.003(2) 0.0008(18)
C16 0.0856(19) 0.0616(17) 0.0683(18) 0.0151(14) 0.0022(15) 0.0170(14)
B1 0.0438(11) 0.0426(12) 0.0506(13) 0.0165(10) 0.0124(10) 0.0097(9)
C3 0.120(3) 0.081(2) 0.069(2) 0.0068(17) 0.027(2) 0.034(2)
C38 0.0621(16) 0.0607(17) 0.086(2) 0.0112(15) 0.0212(15) 0.0134(13)
C9 0.079(2) 0.170(5) 0.167(5) 0.107(4) 0.052(3) 0.032(3)
C46 0.103(2) 0.086(2) 0.068(2) 0.0385(18) 0.0267(18) 0.020(2)
F6 0.102(3) 0.080(4) 0.248(13) 0.064(6) 0.022(5) 0.042(3)
C47 0.083(2) 0.106(3) 0.0660(19) 0.0214(18) 0.0167(16) 0.052(2)
F9 0.074(3) 0.121(6) 0.174(7) 0.088(5) 0.034(3) 0.054(4)
C5 0.185(5) 0.118(4) 0.118(4) 0.006(3) 0.056(4) 0.083(4)
C31 0.084(2) 0.0502(16) 0.102(3) 0.0293(17) -0.0035(19) 0.0021(15)
F8 0.086(3) 0.189(11) 0.065(3) 0.006(4) 0.024(2) 0.056(5)
C55 0.0670(16) 0.0706(19) 0.0621(17) 0.0114(14) -0.0001(13) 0.0149(14)
F14 0.317(17) 0.130(6) 0.049(3) 0.042(3) 0.048(6) 0.054(9)
C8 0.093(3) 0.142(4) 0.158(5) 0.089(4) 0.029(3) 0.066(3)
C10 0.084(2) 0.115(3) 0.108(3) 0.042(3) -0.018(2) 0.014(2)
F5 0.314(18) 0.097(5) 0.123(5) 0.076(4) 0.030(8) 0.048(9)
C21 0.0692(19) 0.090(3) 0.141(4) 0.023(3) -0.018(2) 0.0238(18)
C54 0.113(3) 0.080(2) 0.071(2) 0.0338(18) 0.032(2) 0.000(2)
C17 0.083(2) 0.084(2) 0.100(3) 0.025(2) -0.0187(19) 0.0145(18)
F21 0.184(12) 0.112(6) 0.190(12) 0.040(6) 0.136(11) 0.004(6)
C39 0.084(2) 0.0504(17) 0.128(3) 0.020(2) 0.030(2) -0.0010(15)
C6 0.182(5) 0.162(5) 0.054(2) 0.029(3) 0.035(3) 0.063(4)
C4 0.137(4) 0.077(3) 0.102(3) -0.015(2) -0.006(3) 0.005(2)
F11 0.130(7) 0.097(7) 0.214(14) 0.106(9) 0.006(7) -0.007(5)
F20 0.210(13) 0.099(5) 0.128(7) 0.047(5) 0.054(8) -0.054(6)
F18 0.154(5) 0.078(3) 0.302(17) 0.044(6) 0.055(8) 0.065(3)
F20A 0.067(3) 0.39(2) 0.160(10) 0.195(13) 0.008(4) -0.032(8)
F19A 0.199(10) 0.084(4) 0.137(8) 0.077(4) 0.091(8) 0.044(4)
F21A 0.167(7) 0.087(3) 0.074(3) 0.031(2) 0.066(4) 0.019(3)
F4A 0.116(7) 0.070(8) 0.22(2) 0.082(12) 0.045(10) 0.006(5)
F5A 0.122(11) 0.061(5) 0.22(2) 0.067(9) -0.072(12) -0.008(6)
F6A 0.29(3) 0.084(10) 0.149(12) 0.055(9) 0.106(18) 0.104(16)
F8A 0.108(5) 0.213(13) 0.142(8) 0.083(8) 0.083(6) 0.057(6)
F9A 0.094(7) 0.064(4) 0.40(2) -0.038(9) 0.110(12) 0.016(4)
F7A 0.042(3) 0.256(17) 0.134(7) 0.005(8) -0.006(3) 0.006(5)
F16A 0.137(11) 0.107(7) 0.091(6) -0.018(5) -0.005(5) 0.086(7)
F17A 0.043(4) 0.109(8) 0.53(5) 0.050(17) 0.029(11) 0.030(4)
F18A 0.185(16) 0.130(11) 0.096(6) 0.070(7) 0.064(7) 0.110(12)
F12A 0.086(6) 0.125(9) 0.269(17) 0.053(10) -0.021(8) -0.051(6)
F10A 0.169(11) 0.041(3) 0.42(3) 0.026(9) 0.161(16) 0.007(5)
F11A 0.219(15) 0.142(10) 0.200(9) 0.082(7) 0.087(9) -0.051(10)
F3A 0.090(5) 0.228(14) 0.094(5) 0.005(6) 0.018(4) 0.095(7)
F2A 0.097(6) 0.237(14) 0.089(6) 0.091(8) 0.004(5) 0.055(7)
F1A 0.169(11) 0.087(5) 0.26(2) 0.046(9) -0.138(11) -0.032(7)
F15A 0.36(3) 0.081(6) 0.138(9) 0.074(6) 0.080(13) 0.058(9)
F14A 0.252(18) 0.211(18) 0.143(13) 0.117(13) -0.115(12) -0.051(13)
F13A 0.170(14) 0.39(3) 0.224(19) 0.25(2) 0.147(15) 0.139(16)
F23A 0.049(4) 0.182(12) 0.071(4) 0.045(7) 0.012(3) 0.025(5)
F22A 0.092(5) 0.156(12) 0.125(9) 0.080(9) -0.039(7) 0.010(6)
F24A 0.068(4) 0.074(6) 0.159(12) -0.033(6) -0.004(5) 0.011(4)

_geom_special_details            
;
 All esds (except the esd in the dihedral angle between two l.s. planes)
 are estimated using the full covariance matrix.  The cell esds are taken
 into account individually in the estimation of esds in distances, angles
 and torsion angles; correlations between esds in cell parameters are only
 used when they are defined by crystal symmetry.  An approximate (isotropic)
 treatment of cell esds is used for estimating esds involving l.s. planes.
;
loop_
_geom_bond_atom_site_label_1
_geom_bond_atom_site_label_2
_geom_bond_distance
_geom_bond_site_symmetry_2
_geom_bond_publ_flag
Re1 P2 2.3632(6) . ?
Re1 P1 2.3815(7) . ?
Re1 N1 2.1445(18) . ?
Re1 C2 1.916(3) . ?
Re1 C1 1.847(3) . ?
P2 O4 1.676(2) . ?
P2 C20 1.861(3) . ?
P2 C16 1.855(3) . ?
P1 O3 1.6772(19) . ?
P1 C7 1.862(3) . ?
P1 C3 1.854(4) . ?
O3 C11 1.337(3) . ?
N1 C11 1.356(3) . ?
N1 C15 1.359(3) . ?
O4 C15 1.346(3) . ?
C33 H33 0.9300 . ?
C33 C34 1.387(3) . ?
C33 C32 1.404(3) . ?
C41 H41 0.9300 . ?
C41 C40 1.398(3) . ?
C41 C42 1.398(3) . ?
C34 C35 1.385(4) . ?
C34 C38 1.498(4) . ?
C40 C45 1.397(3) . ?
C40 B1 1.646(3) . ?
F23 C55 1.298(8) . ?
O1 C1 1.155(4) . ?
C53 H53 0.9300 . ?
C53 C48 1.393(3) . ?
C53 C52 1.395(4) . ?
F2 C30 1.298(7) . ?
C48 C49 1.397(3) . ?
C48 B1 1.633(4) . ?
C45 H45 0.9300 . ?
C45 C44 1.389(3) . ?
C27 H27 0.9300 . ?
C27 C26 1.381(4) . ?
C27 C28 1.378(4) . ?
C51 H51 0.9300 . ?
C51 C50 1.382(4) . ?
C51 C52 1.378(4) . ?
C49 H49 0.9300 . ?
C49 C50 1.380(4) . ?
C32 C37 1.401(3) . ?
C32 B1 1.635(3) . ?
C29 H29 0.9300 . ?
C29 C24 1.401(3) . ?
C29 C28 1.388(4) . ?
C25 H25 0.9300 . ?
C25 C24 1.394(3) . ?
C25 C26 1.393(4) . ?
F24 C55 1.331(9) . ?
C44 C43 1.383(4) . ?
C44 C47 1.493(4) . ?
C35 H35 0.9300 . ?
C35 C36 1.380(4) . ?
C11 C12 1.377(3) . ?
C42 C43 1.372(4) . ?
C42 C46 1.495(4) . ?
F1 C30 1.332(7) . ?
C24 B1 1.643(3) . ?
C50 C54 1.505(4) . ?
C26 C30 1.491(4) . ?
C15 C14 1.377(4) . ?
C52 C55 1.499(4) . ?
C43 H43 0.9300 . ?
O2 C2 1.143(4) . ?
C22 H22A 0.9600 . ?
C22 H22B 0.9600 . ?
C22 H22C 0.9600 . ?
C22 C20 1.528(5) . ?
C37 H37 0.9300 . ?
C37 C36 1.382(4) . ?
C28 C31 1.500(4) . ?
F22 C55 1.320(9) . ?
F15 C46 1.271(7) . ?
F3 C30 1.287(8) . ?
C14 H14 0.9300 . ?
C14 C13 1.378(4) . ?
F17 C47 1.318(6) . ?
C36 C39 1.500(4) . ?
F19 C54 1.218(8) . ?
F13 C46 1.334(7) . ?
F12 C39 1.276(8) . ?
F7 C38 1.268(6) . ?
F16 C47 1.279(5) . ?
C13 H13 0.9300 . ?
C13 C12 1.370(4) . ?
C20 C23 1.537(5) . ?
C20 C21 1.527(5) . ?
C7 C9 1.532(5) . ?
C7 C8 1.532(5) . ?
C7 C10 1.528(6) . ?
F4 C31 1.304(5) . ?
C12 H12 0.9300 . ?
C30 F3A 1.279(8) . ?
C30 F2A 1.318(9) . ?
C30 F1A 1.272(9) . ?
C23 H23A 0.9600 . ?
C23 H23B 0.9600 . ?
C23 H23C 0.9600 . ?
F10 C39 1.336(8) . ?
C19 H19A 0.9600 . ?
C19 H19B 0.9600 . ?
C19 H19C 0.9600 . ?
C19 C16 1.540(5) . ?
C18 H18A 0.9600 . ?
C18 H18B 0.9600 . ?
C18 H18C 0.9600 . ?
C18 C16 1.531(5) . ?
C16 C17 1.533(5) . ?
C3 C5 1.541(6) . ?
C3 C6 1.545(6) . ?
C3 C4 1.541(6) . ?
C38 F9 1.355(5) . ?
C38 F8 1.302(6) . ?
C38 F8A 1.347(8) . ?
C38 F9A 1.224(6) . ?
C38 F7A 1.247(8) . ?
C9 H9A 0.9600 . ?
C9 H9B 0.9600 . ?
C9 H9C 0.9600 . ?
C46 F14 1.288(7) . ?
C46 F15A 1.275(10) . ?
C46 F14A 1.311(11) . ?
C46 F13A 1.223(11) . ?
F6 C31 1.297(6) . ?
C47 F18 1.283(7) . ?
C47 F16A 1.300(7) . ?
C47 F17A 1.281(8) . ?
C47 F18A 1.331(8) . ?
C5 H5A 0.9600 . ?
C5 H5B 0.9600 . ?
C5 H5C 0.9600 . ?
C31 F5 1.280(6) . ?
C31 F4A 1.290(7) . ?
C31 F5A 1.304(9) . ?
C31 F6A 1.321(9) . ?
C55 F23A 1.313(8) . ?
C55 F22A 1.337(9) . ?
C55 F24A 1.291(10) . ?
C8 H8A 0.9600 . ?
C8 H8B 0.9600 . ?
C8 H8C 0.9600 . ?
C10 H10A 0.9600 . ?
C10 H10B 0.9600 . ?
C10 H10C 0.9600 . ?
C21 H21A 0.9600 . ?
C21 H21B 0.9600 . ?
C21 H21C 0.9600 . ?
C54 F21 1.328(10) . ?
C54 F20 1.323(8) . ?
C54 F20A 1.236(7) . ?
C54 F19A 1.310(7) . ?
C54 F21A 1.344(7) . ?
C17 H17A 0.9600 . ?
C17 H17B 0.9600 . ?
C17 H17C 0.9600 . ?
C39 F11 1.292(7) . ?
C39 F12A 1.290(9) . ?
C39 F10A 1.250(8) . ?
C39 F11A 1.325(10) . ?
C6 H6A 0.9600 . ?
C6 H6B 0.9600 . ?
C6 H6C 0.9600 . ?
C4 H4A 0.9600 . ?
C4 H4B 0.9600 . ?
C4 H4C 0.9600 . ?

loop_
_geom_angle_atom_site_label_1
_geom_angle_atom_site_label_2
_geom_angle_atom_site_label_3
_geom_angle
_geom_angle_site_symmetry_1
_geom_angle_site_symmetry_3
_geom_angle_publ_flag
P2 Re1 P1 155.33(2) . . ?
N1 Re1 P2 77.88(5) . . ?
N1 Re1 P1 78.14(5) . . ?
C2 Re1 P2 101.13(10) . . ?
C2 Re1 P1 101.51(10) . . ?
C2 Re1 N1 170.20(10) . . ?
C1 Re1 P2 95.59(10) . . ?
C1 Re1 P1 95.89(10) . . ?
C1 Re1 N1 104.45(12) . . ?
C1 Re1 C2 85.34(14) . . ?
O4 P2 Re1 101.34(7) . . ?
O4 P2 C20 101.45(13) . . ?
O4 P2 C16 100.37(14) . . ?
C20 P2 Re1 124.62(12) . . ?
C16 P2 Re1 109.99(11) . . ?
C16 P2 C20 114.44(15) . . ?
O3 P1 Re1 100.91(7) . . ?
O3 P1 C7 99.22(13) . . ?
O3 P1 C3 99.95(16) . . ?
C7 P1 Re1 115.71(13) . . ?
C3 P1 Re1 121.23(14) . . ?
C3 P1 C7 114.10(19) . . ?
C11 O3 P1 121.25(16) . . ?
C11 N1 Re1 121.11(15) . . ?
C11 N1 C15 117.87(19) . . ?
C15 N1 Re1 120.95(15) . . ?
C15 O4 P2 119.69(15) . . ?
C34 C33 H33 118.9 . . ?
C34 C33 C32 122.2(2) . . ?
C32 C33 H33 118.9 . . ?
C40 C41 H41 119.1 . . ?
C40 C41 C42 121.9(2) . . ?
C42 C41 H41 119.1 . . ?
C33 C34 C38 120.6(2) . . ?
C35 C34 C33 121.1(2) . . ?
C35 C34 C38 118.3(2) . . ?
C41 C40 B1 123.3(2) . . ?
C45 C40 C41 115.8(2) . . ?
C45 C40 B1 120.6(2) . . ?
C48 C53 H53 119.0 . . ?
C48 C53 C52 121.9(2) . . ?
C52 C53 H53 119.0 . . ?
C53 C48 C49 115.9(2) . . ?
C53 C48 B1 122.9(2) . . ?
C49 C48 B1 121.1(2) . . ?
C40 C45 H45 118.8 . . ?
C44 C45 C40 122.5(2) . . ?
C44 C45 H45 118.8 . . ?
C26 C27 H27 120.7 . . ?
C28 C27 H27 120.7 . . ?
C28 C27 C26 118.6(2) . . ?
C50 C51 H51 120.9 . . ?
C52 C51 H51 120.9 . . ?
C52 C51 C50 118.2(2) . . ?
C48 C49 H49 118.8 . . ?
C50 C49 C48 122.3(2) . . ?
C50 C49 H49 118.8 . . ?
C33 C32 B1 123.59(19) . . ?
C37 C32 C33 115.2(2) . . ?
C37 C32 B1 120.6(2) . . ?
C24 C29 H29 118.9 . . ?
C28 C29 H29 118.9 . . ?
C28 C29 C24 122.1(2) . . ?
C24 C25 H25 118.7 . . ?
C26 C25 H25 118.7 . . ?
C26 C25 C24 122.5(2) . . ?
C45 C44 C47 119.4(3) . . ?
C43 C44 C45 120.4(2) . . ?
C43 C44 C47 120.2(2) . . ?
C34 C35 H35 121.1 . . ?
C36 C35 C34 117.9(2) . . ?
C36 C35 H35 121.1 . . ?
O3 C11 N1 118.1(2) . . ?
O3 C11 C12 119.4(2) . . ?
N1 C11 C12 122.6(2) . . ?
C41 C42 C46 119.7(3) . . ?
C43 C42 C41 120.9(2) . . ?
C43 C42 C46 119.4(2) . . ?
C29 C24 B1 119.7(2) . . ?
C25 C24 C29 115.6(2) . . ?
C25 C24 B1 124.4(2) . . ?
C51 C50 C54 119.9(3) . . ?
C49 C50 C51 120.9(2) . . ?
C49 C50 C54 119.2(3) . . ?
C27 C26 C25 120.3(2) . . ?
C27 C26 C30 119.6(2) . . ?
C25 C26 C30 120.1(2) . . ?
N1 C15 C14 122.3(2) . . ?
O4 C15 N1 117.7(2) . . ?
O4 C15 C14 120.0(2) . . ?
C53 C52 C55 118.3(2) . . ?
C51 C52 C53 120.8(2) . . ?
C51 C52 C55 120.9(2) . . ?
C44 C43 H43 120.7 . . ?
C42 C43 C44 118.6(2) . . ?
C42 C43 H43 120.7 . . ?
O2 C2 Re1 179.3(3) . . ?
H22A C22 H22B 109.5 . . ?
H22A C22 H22C 109.5 . . ?
H22B C22 H22C 109.5 . . ?
C20 C22 H22A 109.5 . . ?
C20 C22 H22B 109.5 . . ?
C20 C22 H22C 109.5 . . ?
C32 C37 H37 118.7 . . ?
C36 C37 C32 122.6(2) . . ?
C36 C37 H37 118.7 . . ?
C27 C28 C29 120.9(2) . . ?
C27 C28 C31 120.4(2) . . ?
C29 C28 C31 118.7(2) . . ?
O1 C1 Re1 178.8(3) . . ?
C15 C14 H14 121.0 . . ?
C15 C14 C13 118.1(3) . . ?
C13 C14 H14 121.0 . . ?
C35 C36 C37 121.1(2) . . ?
C35 C36 C39 118.7(3) . . ?
C37 C36 C39 120.2(2) . . ?
C14 C13 H13 119.5 . . ?
C12 C13 C14 121.0(3) . . ?
C12 C13 H13 119.5 . . ?
C22 C20 P2 112.8(3) . . ?
C22 C20 C23 110.8(3) . . ?
C23 C20 P2 106.6(2) . . ?
C21 C20 P2 107.4(2) . . ?
C21 C20 C22 109.3(3) . . ?
C21 C20 C23 109.8(4) . . ?
C9 C7 P1 108.8(3) . . ?
C9 C7 C8 111.2(3) . . ?
C8 C7 P1 114.6(3) . . ?
C10 C7 P1 104.8(2) . . ?
C10 C7 C9 109.1(4) . . ?
C10 C7 C8 108.1(4) . . ?
C11 C12 H12 120.9 . . ?
C13 C12 C11 118.1(3) . . ?
C13 C12 H12 120.9 . . ?
F2 C30 F1 102.1(6) . . ?
F2 C30 C26 113.9(5) . . ?
F1 C30 C26 110.7(5) . . ?
F3 C30 F2 109.3(9) . . ?
F3 C30 F1 104.9(8) . . ?
F3 C30 C26 114.8(6) . . ?
F3A C30 C26 114.6(6) . . ?
F3A C30 F2A 100.4(9) . . ?
F2A C30 C26 109.2(6) . . ?
F1A C30 C26 116.3(7) . . ?
F1A C30 F3A 110.3(11) . . ?
F1A C30 F2A 104.2(10) . . ?
C20 C23 H23A 109.5 . . ?
C20 C23 H23B 109.5 . . ?
C20 C23 H23C 109.5 . . ?
H23A C23 H23B 109.5 . . ?
H23A C23 H23C 109.5 . . ?
H23B C23 H23C 109.5 . . ?
H19A C19 H19B 109.5 . . ?
H19A C19 H19C 109.5 . . ?
H19B C19 H19C 109.5 . . ?
C16 C19 H19A 109.5 . . ?
C16 C19 H19B 109.5 . . ?
C16 C19 H19C 109.5 . . ?
H18A C18 H18B 109.5 . . ?
H18A C18 H18C 109.5 . . ?
H18B C18 H18C 109.5 . . ?
C16 C18 H18A 109.5 . . ?
C16 C18 H18B 109.5 . . ?
C16 C18 H18C 109.5 . . ?
C19 C16 P2 115.4(3) . . ?
C18 C16 P2 108.9(3) . . ?
C18 C16 C19 111.3(3) . . ?
C18 C16 C17 108.6(3) . . ?
C17 C16 P2 103.2(2) . . ?
C17 C16 C19 109.1(3) . . ?
C48 B1 C40 112.43(18) . . ?
C48 B1 C32 103.26(19) . . ?
C48 B1 C24 110.58(19) . . ?
C32 B1 C40 113.13(19) . . ?
C32 B1 C24 115.30(18) . . ?
C24 B1 C40 102.46(18) . . ?
C5 C3 P1 113.2(3) . . ?
C5 C3 C6 110.7(4) . . ?
C5 C3 C4 108.0(4) . . ?
C6 C3 P1 107.9(3) . . ?
C4 C3 P1 105.9(3) . . ?
C4 C3 C6 111.0(4) . . ?
F7 C38 C34 117.1(3) . . ?
F7 C38 F9 101.9(5) . . ?
F7 C38 F8 109.6(6) . . ?
F9 C38 C34 112.4(3) . . ?
F8 C38 C34 112.9(4) . . ?
F8 C38 F9 101.2(5) . . ?
F8A C38 C34 108.4(4) . . ?
F9A C38 C34 115.1(4) . . ?
F9A C38 F8A 104.0(9) . . ?
F9A C38 F7A 115.0(9) . . ?
F7A C38 C34 111.1(5) . . ?
F7A C38 F8A 101.8(7) . . ?
C7 C9 H9A 109.5 . . ?
C7 C9 H9B 109.5 . . ?
C7 C9 H9C 109.5 . . ?
H9A C9 H9B 109.5 . . ?
H9A C9 H9C 109.5 . . ?
H9B C9 H9C 109.5 . . ?
F15 C46 C42 116.2(4) . . ?
F15 C46 F13 105.1(7) . . ?
F15 C46 F14 109.0(7) . . ?
F13 C46 C42 109.5(5) . . ?
F14 C46 C42 112.0(5) . . ?
F14 C46 F13 104.1(6) . . ?
F15A C46 C42 112.5(7) . . ?
F15A C46 F14A 100.1(10) . . ?
F14A C46 C42 110.2(7) . . ?
F13A C46 C42 117.5(8) . . ?
F13A C46 F15A 107.7(12) . . ?
F13A C46 F14A 107.4(10) . . ?
F17 C47 C44 109.3(4) . . ?
F16 C47 C44 114.3(4) . . ?
F16 C47 F17 103.1(5) . . ?
F16 C47 F18 109.9(6) . . ?
F18 C47 C44 111.4(4) . . ?
F18 C47 F17 108.4(6) . . ?
F16A C47 C44 113.0(4) . . ?
F16A C47 F18A 101.2(8) . . ?
F17A C47 C44 113.7(6) . . ?
F17A C47 F16A 104.4(10) . . ?
F17A C47 F18A 106.2(10) . . ?
F18A C47 C44 116.9(4) . . ?
C3 C5 H5A 109.5 . . ?
C3 C5 H5B 109.5 . . ?
C3 C5 H5C 109.5 . . ?
H5A C5 H5B 109.5 . . ?
H5A C5 H5C 109.5 . . ?
H5B C5 H5C 109.5 . . ?
F4 C31 C28 112.7(4) . . ?
F6 C31 C28 112.1(4) . . ?
F6 C31 F4 106.9(5) . . ?
F5 C31 C28 111.1(4) . . ?
F5 C31 F4 105.8(5) . . ?
F5 C31 F6 107.8(6) . . ?
F4A C31 C28 115.4(5) . . ?
F4A C31 F5A 103.2(8) . . ?
F4A C31 F6A 100.9(9) . . ?
F5A C31 C28 115.9(5) . . ?
F5A C31 F6A 105.4(9) . . ?
F6A C31 C28 114.3(5) . . ?
F23 C55 F24 105.2(8) . . ?
F23 C55 C52 114.7(6) . . ?
F23 C55 F22 107.4(8) . . ?
F24 C55 C52 109.8(7) . . ?
F22 C55 F24 104.3(9) . . ?
F22 C55 C52 114.6(7) . . ?
F23A C55 C52 111.8(7) . . ?
F23A C55 F22A 103.6(10) . . ?
F22A C55 C52 110.4(9) . . ?
F24A C55 C52 115.4(8) . . ?
F24A C55 F23A 106.6(10) . . ?
F24A C55 F22A 108.4(11) . . ?
C7 C8 H8A 109.5 . . ?
C7 C8 H8B 109.5 . . ?
C7 C8 H8C 109.5 . . ?
H8A C8 H8B 109.5 . . ?
H8A C8 H8C 109.5 . . ?
H8B C8 H8C 109.5 . . ?
C7 C10 H10A 109.5 . . ?
C7 C10 H10B 109.5 . . ?
C7 C10 H10C 109.5 . . ?
H10A C10 H10B 109.5 . . ?
H10A C10 H10C 109.5 . . ?
H10B C10 H10C 109.5 . . ?
C20 C21 H21A 109.5 . . ?
C20 C21 H21B 109.5 . . ?
C20 C21 H21C 109.5 . . ?
H21A C21 H21B 109.5 . . ?
H21A C21 H21C 109.5 . . ?
H21B C21 H21C 109.5 . . ?
F19 C54 C50 119.4(6) . . ?
F19 C54 F21 112.5(11) . . ?
F19 C54 F20 105.1(11) . . ?
F21 C54 C50 110.4(5) . . ?
F20 C54 C50 109.4(5) . . ?
F20 C54 F21 97.8(7) . . ?
F20A C54 C50 117.4(4) . . ?
F20A C54 F19A 111.0(8) . . ?
F20A C54 F21A 107.4(8) . . ?
F19A C54 C50 111.0(4) . . ?
F19A C54 F21A 98.0(5) . . ?
F21A C54 C50 110.3(4) . . ?
C16 C17 H17A 109.5 . . ?
C16 C17 H17B 109.5 . . ?
C16 C17 H17C 109.5 . . ?
H17A C17 H17B 109.5 . . ?
H17A C17 H17C 109.5 . . ?
H17B C17 H17C 109.5 . . ?
F12 C39 C36 116.2(5) . . ?
F12 C39 F10 105.0(9) . . ?
F12 C39 F11 108.5(8) . . ?
F10 C39 C36 110.2(5) . . ?
F11 C39 C36 113.5(5) . . ?
F11 C39 F10 102.3(7) . . ?
F12A C39 C36 111.4(6) . . ?
F12A C39 F11A 102.9(8) . . ?
F10A C39 C36 116.0(5) . . ?
F10A C39 F12A 108.6(10) . . ?
F10A C39 F11A 107.7(9) . . ?
F11A C39 C36 109.4(5) . . ?
C3 C6 H6A 109.5 . . ?
C3 C6 H6B 109.5 . . ?
C3 C6 H6C 109.5 . . ?
H6A C6 H6B 109.5 . . ?
H6A C6 H6C 109.5 . . ?
H6B C6 H6C 109.5 . . ?
C3 C4 H4A 109.5 . . ?
C3 C4 H4B 109.5 . . ?
C3 C4 H4C 109.5 . . ?
H4A C4 H4B 109.5 . . ?
H4A C4 H4C 109.5 . . ?
H4B C4 H4C 109.5 . . ?

loop_
_geom_torsion_atom_site_label_1
_geom_torsion_atom_site_label_2
_geom_torsion_atom_site_label_3
_geom_torsion_atom_site_label_4
_geom_torsion
_geom_torsion_site_symmetry_1
_geom_torsion_site_symmetry_2
_geom_torsion_site_symmetry_3
_geom_torsion_site_symmetry_4
_geom_torsion_publ_flag
Re1 P2 O4 C15 -17.2(2) . . . . ?
Re1 P2 C20 C22 175.7(2) . . . . ?
Re1 P2 C20 C23 53.9(3) . . . . ?
Re1 P2 C20 C21 -63.8(3) . . . . ?
Re1 P2 C16 C19 146.8(3) . . . . ?
Re1 P2 C16 C18 -87.3(3) . . . . ?
Re1 P2 C16 C17 27.9(3) . . . . ?
Re1 P1 O3 C11 -7.9(2) . . . . ?
Re1 P1 C7 C9 88.7(3) . . . . ?
Re1 P1 C7 C8 -146.2(3) . . . . ?
Re1 P1 C7 C10 -27.8(3) . . . . ?
Re1 P1 C3 C5 176.3(3) . . . . ?
Re1 P1 C3 C6 -60.8(4) . . . . ?
Re1 P1 C3 C4 58.1(4) . . . . ?
Re1 N1 C11 O3 0.2(3) . . . . ?
Re1 N1 C11 C12 -178.2(2) . . . . ?
Re1 N1 C15 O4 -2.3(3) . . . . ?
Re1 N1 C15 C14 177.6(2) . . . . ?
P2 O4 C15 N1 14.4(3) . . . . ?
P2 O4 C15 C14 -165.4(2) . . . . ?
P1 O3 C11 N1 5.9(3) . . . . ?
P1 O3 C11 C12 -175.6(2) . . . . ?
O3 P1 C7 C9 -164.4(3) . . . . ?
O3 P1 C7 C8 -39.2(3) . . . . ?
O3 P1 C7 C10 79.1(3) . . . . ?
O3 P1 C3 C5 67.0(4) . . . . ?
O3 P1 C3 C6 -170.1(3) . . . . ?
O3 P1 C3 C4 -51.2(3) . . . . ?
O3 C11 C12 C13 -177.3(3) . . . . ?
N1 C11 C12 C13 1.1(4) . . . . ?
N1 C15 C14 C13 0.1(5) . . . . ?
O4 P2 C20 C22 -71.7(3) . . . . ?
O4 P2 C20 C23 166.4(3) . . . . ?
O4 P2 C20 C21 48.7(3) . . . . ?
O4 P2 C16 C19 40.5(3) . . . . ?
O4 P2 C16 C18 166.5(2) . . . . ?
O4 P2 C16 C17 -78.3(3) . . . . ?
O4 C15 C14 C13 179.9(3) . . . . ?
C33 C34 C35 C36 -0.1(4) . . . . ?
C33 C34 C38 F7 11.2(8) . . . . ?
C33 C34 C38 F9 128.8(6) . . . . ?
C33 C34 C38 F8 -117.5(7) . . . . ?
C33 C34 C38 F8A -57.7(9) . . . . ?
C33 C34 C38 F9A -173.6(15) . . . . ?
C33 C34 C38 F7A 53.4(11) . . . . ?
C33 C32 C37 C36 0.6(4) . . . . ?
C33 C32 B1 C40 -150.1(2) . . . . ?
C33 C32 B1 C48 88.1(3) . . . . ?
C33 C32 B1 C24 -32.6(3) . . . . ?
C41 C40 C45 C44 -0.2(3) . . . . ?
C41 C40 B1 C48 145.4(2) . . . . ?
C41 C40 B1 C32 28.9(3) . . . . ?
C41 C40 B1 C24 -95.8(2) . . . . ?
C41 C42 C43 C44 -0.5(4) . . . . ?
C41 C42 C46 F15 6.5(9) . . . . ?
C41 C42 C46 F13 -112.2(7) . . . . ?
C41 C42 C46 F14 132.8(9) . . . . ?
C41 C42 C46 F15A -28.6(14) . . . . ?
C41 C42 C46 F14A 82.0(17) . . . . ?
C41 C42 C46 F13A -154.6(19) . . . . ?
C34 C33 C32 C37 -0.7(4) . . . . ?
C34 C33 C32 B1 -171.8(2) . . . . ?
C34 C35 C36 C37 0.0(4) . . . . ?
C34 C35 C36 C39 179.9(3) . . . . ?
C40 C41 C42 C43 -0.8(4) . . . . ?
C40 C41 C42 C46 179.2(3) . . . . ?
C40 C45 C44 C43 -1.2(4) . . . . ?
C40 C45 C44 C47 177.6(3) . . . . ?
C53 C48 C49 C50 2.2(4) . . . . ?
C53 C48 B1 C40 -32.2(3) . . . . ?
C53 C48 B1 C32 90.1(2) . . . . ?
C53 C48 B1 C24 -146.0(2) . . . . ?
C53 C52 C55 F23 52.9(10) . . . . ?
C53 C52 C55 F24 -65.3(11) . . . . ?
C53 C52 C55 F22 177.8(13) . . . . ?
C53 C52 C55 F23A 36.0(11) . . . . ?
C53 C52 C55 F22A 150.8(15) . . . . ?
C53 C52 C55 F24A -85.9(16) . . . . ?
C48 C53 C52 C51 0.5(4) . . . . ?
C48 C53 C52 C55 -179.9(2) . . . . ?
C48 C49 C50 C51 -1.6(4) . . . . ?
C48 C49 C50 C54 177.3(3) . . . . ?
C45 C40 B1 C48 -41.9(3) . . . . ?
C45 C40 B1 C32 -158.4(2) . . . . ?
C45 C40 B1 C24 76.9(2) . . . . ?
C45 C44 C43 C42 1.5(4) . . . . ?
C45 C44 C47 F17 62.9(6) . . . . ?
C45 C44 C47 F16 177.8(8) . . . . ?
C45 C44 C47 F18 -56.9(9) . . . . ?
C45 C44 C47 F16A -117.9(11) . . . . ?
C45 C44 C47 F17A 123.3(17) . . . . ?
C45 C44 C47 F18A -1.0(12) . . . . ?
C27 C26 C30 F2 -153.4(7) . . . . ?
C27 C26 C30 F1 -39.1(6) . . . . ?
C27 C26 C30 F3 79.5(13) . . . . ?
C27 C26 C30 F3A -135.2(10) . . . . ?
C27 C26 C30 F2A 113.0(11) . . . . ?
C27 C26 C30 F1A -4.4(19) . . . . ?
C27 C28 C31 F4 -9.2(8) . . . . ?
C27 C28 C31 F6 -129.8(7) . . . . ?
C27 C28 C31 F5 109.4(9) . . . . ?
C27 C28 C31 F4A 48.6(14) . . . . ?
C27 C28 C31 F5A 169.3(14) . . . . ?
C27 C28 C31 F6A -67.8(16) . . . . ?
C51 C50 C54 F19 12.7(18) . . . . ?
C51 C50 C54 F21 -119.8(8) . . . . ?
C51 C50 C54 F20 133.7(9) . . . . ?
C51 C50 C54 F20A -172.2(12) . . . . ?
C51 C50 C54 F19A 58.7(7) . . . . ?
C51 C50 C54 F21A -48.8(6) . . . . ?
C51 C52 C55 F23 -127.6(10) . . . . ?
C51 C52 C55 F24 114.3(11) . . . . ?
C51 C52 C55 F22 -2.6(14) . . . . ?
C51 C52 C55 F23A -144.4(11) . . . . ?
C51 C52 C55 F22A -29.7(15) . . . . ?
C51 C52 C55 F24A 93.6(16) . . . . ?
C49 C48 B1 C40 152.9(2) . . . . ?
C49 C48 B1 C32 -84.8(2) . . . . ?
C49 C48 B1 C24 39.1(3) . . . . ?
C49 C50 C54 F19 -166.2(17) . . . . ?
C49 C50 C54 F21 61.2(9) . . . . ?
C49 C50 C54 F20 -45.3(9) . . . . ?
C49 C50 C54 F20A 8.9(13) . . . . ?
C49 C50 C54 F19A -120.2(7) . . . . ?
C49 C50 C54 F21A 132.3(5) . . . . ?
C32 C33 C34 C35 0.5(4) . . . . ?
C32 C33 C34 C38 -179.9(3) . . . . ?
C32 C37 C36 C35 -0.3(5) . . . . ?
C32 C37 C36 C39 179.8(3) . . . . ?
C29 C24 B1 C40 -82.3(3) . . . . ?
C29 C24 B1 C48 37.7(3) . . . . ?
C29 C24 B1 C32 154.4(2) . . . . ?
C29 C28 C31 F4 169.9(8) . . . . ?
C29 C28 C31 F6 49.3(8) . . . . ?
C29 C28 C31 F5 -71.5(9) . . . . ?
C29 C28 C31 F4A -132.3(14) . . . . ?
C29 C28 C31 F5A -11.7(15) . . . . ?
C29 C28 C31 F6A 111.3(16) . . . . ?
C25 C24 B1 C40 90.4(2) . . . . ?
C25 C24 B1 C48 -149.6(2) . . . . ?
C25 C24 B1 C32 -33.0(3) . . . . ?
C25 C26 C30 F2 27.1(7) . . . . ?
C25 C26 C30 F1 141.5(6) . . . . ?
C25 C26 C30 F3 -100.0(13) . . . . ?
C25 C26 C30 F3A 45.3(10) . . . . ?
C25 C26 C30 F2A -66.4(11) . . . . ?
C25 C26 C30 F1A 176.1(19) . . . . ?
C35 C34 C38 F7 -169.2(8) . . . . ?
C35 C34 C38 F9 -51.6(6) . . . . ?
C35 C34 C38 F8 62.1(7) . . . . ?
C35 C34 C38 F8A 121.9(9) . . . . ?
C35 C34 C38 F9A 6.0(15) . . . . ?
C35 C34 C38 F7A -127.0(10) . . . . ?
C35 C36 C39 F12 -175.4(13) . . . . ?
C35 C36 C39 F10 -56.2(10) . . . . ?
C35 C36 C39 F11 57.8(12) . . . . ?
C35 C36 C39 F12A -133.2(12) . . . . ?
C35 C36 C39 F10A -8.3(18) . . . . ?
C35 C36 C39 F11A 113.7(14) . . . . ?
C11 N1 C15 O4 -179.1(2) . . . . ?
C11 N1 C15 C14 0.7(4) . . . . ?
C42 C41 C40 C45 1.1(3) . . . . ?
C42 C41 C40 B1 174.2(2) . . . . ?
C24 C29 C28 C27 0.6(4) . . . . ?
C24 C29 C28 C31 -178.5(3) . . . . ?
C24 C25 C26 C27 1.3(4) . . . . ?
C24 C25 C26 C30 -179.3(2) . . . . ?
C50 C51 C52 C53 0.2(4) . . . . ?
C50 C51 C52 C55 -179.4(3) . . . . ?
C26 C27 C28 C29 0.2(4) . . . . ?
C26 C27 C28 C31 179.3(3) . . . . ?
C26 C25 C24 C29 -0.4(3) . . . . ?
C26 C25 C24 B1 -173.3(2) . . . . ?
C15 N1 C11 O3 177.1(2) . . . . ?
C15 N1 C11 C12 -1.3(4) . . . . ?
C15 C14 C13 C12 -0.4(5) . . . . ?
C52 C53 C48 C49 -1.7(3) . . . . ?
C52 C53 C48 B1 -176.8(2) . . . . ?
C52 C51 C50 C49 0.3(4) . . . . ?
C52 C51 C50 C54 -178.6(3) . . . . ?
C43 C44 C47 F17 -118.4(5) . . . . ?
C43 C44 C47 F16 -3.4(9) . . . . ?
C43 C44 C47 F18 121.8(9) . . . . ?
C43 C44 C47 F16A 60.8(11) . . . . ?
C43 C44 C47 F17A -57.9(17) . . . . ?
C43 C44 C47 F18A 177.7(11) . . . . ?
C43 C42 C46 F15 -173.4(8) . . . . ?
C43 C42 C46 F13 67.8(7) . . . . ?
C43 C42 C46 F14 -47.2(10) . . . . ?
C43 C42 C46 F15A 151.4(14) . . . . ?
C43 C42 C46 F14A -97.9(17) . . . . ?
C43 C42 C46 F13A 25(2) . . . . ?
C37 C32 B1 C40 39.3(3) . . . . ?
C37 C32 B1 C48 -82.5(3) . . . . ?
C37 C32 B1 C24 156.8(2) . . . . ?
C37 C36 C39 F12 4.5(14) . . . . ?
C37 C36 C39 F10 123.7(10) . . . . ?
C37 C36 C39 F11 -122.3(11) . . . . ?
C37 C36 C39 F12A 46.7(13) . . . . ?
C37 C36 C39 F10A 171.6(17) . . . . ?
C37 C36 C39 F11A -66.3(14) . . . . ?
C28 C27 C26 C25 -1.1(4) . . . . ?
C28 C27 C26 C30 179.4(2) . . . . ?
C28 C29 C24 C25 -0.5(4) . . . . ?
C28 C29 C24 B1 172.8(2) . . . . ?
C14 C13 C12 C11 -0.2(5) . . . . ?
C20 P2 O4 C15 -146.4(2) . . . . ?
C20 P2 C16 C19 -67.2(3) . . . . ?
C20 P2 C16 C18 58.7(3) . . . . ?
C20 P2 C16 C17 174.0(2) . . . . ?
C7 P1 O3 C11 -126.5(2) . . . . ?
C7 P1 C3 C5 -37.9(4) . . . . ?
C7 P1 C3 C6 85.0(3) . . . . ?
C7 P1 C3 C4 -156.1(3) . . . . ?
C16 P2 O4 C15 95.8(2) . . . . ?
C16 P2 C20 C22 35.4(3) . . . . ?
C16 P2 C20 C23 -86.5(3) . . . . ?
C16 P2 C20 C21 155.8(3) . . . . ?
B1 C40 C45 C44 -173.4(2) . . . . ?
B1 C48 C49 C50 177.4(2) . . . . ?
B1 C32 C37 C36 172.0(3) . . . . ?
C3 P1 O3 C11 116.9(2) . . . . ?
C3 P1 C7 C9 -59.0(4) . . . . ?
C3 P1 C7 C8 66.1(4) . . . . ?
C3 P1 C7 C10 -175.6(3) . . . . ?
C38 C34 C35 C36 -179.7(3) . . . . ?
C46 C42 C43 C44 179.4(3) . . . . ?
C47 C44 C43 C42 -177.3(3) . . . . ?

_shelx_res_file                  
;
TITL asw23023_a.res in P-1
    asw23023.res
    created by SHELXL-2018/3 at 14:21:08 on 22-Jun-2023
REM Old TITL asw23023 in P1
REM SHELXT solution in P-1: R1 0.120, Rweak 0.013, Alpha 0.058
REM <I/s> 0.000 for 0 systematic absences, Orientation as input
REM Formula found by SHELXT: C53 B7 N13 O6 F13A P2 Re
CELL 1.54184 12.8747 14.5162 17.7612 106.705 93.665 98.232
ZERR 2 0.0001 0.0001 0.0002 0.001 0.001 0.001
LATT 1
SFAC C H B F N O P Re
UNIT 110 102 2 48 2 8 4 2
SADI C31 F6 C31 F5 C31 F4A C31 F5A C31 F6A C31 F4
SADI C55 F22 C55 F24 C55 F23A C55 F22A C55 F24A C55 F23
SADI C46 F15 C46 F14 C46 F15A C46 F15A C46 F15A C46 F13
SADI C30 F3 C30 F2 C30 F1 C30 F3A C30 F2A C30 F1A
SADI C47 F18 C47 F16A C47 F17A C47 F18A C47 F17 C47 F16
SADI C39 F10 C39 F12 C39 F11 C39 F12A C39 F10A C39 F12A
SADI C38 F9 C38 F8 C38 F8A C38 F9A C38 F7A C38 F7
SADI C54 F19 C54 F21 C54 F20 C54 F20A C54 F19A C54 F21A
SADI 0.04 F6 F5 F6 F4 F5 F4 F4A F5A F4A F6A F5A F6A
SADI 0.04 F19 F20 F21 F20 F20A F19A F20A F21A
SADI 0.04 F9 F8 F9 F7 F8 F7 F8A F9A F8A F7A F9A F7A
SADI 0.04 F18 F17 F18 F16 F16A F17A F16A F18A F17A F18A F17 F16
SADI 0.04 F10 F12 F10 F11 F12 F11 F12A F10A F12A F11A F10A F11A
SADI 0.04 F3 F2 F3 F1 F2 F1 F3A F2A F3A F1A F2A F1A
SADI 0.04 F15 F14 F15 F13 F14 F13 F15A F14A F15A F13A F14A F13A
SADI 0.04 F22 F24 F22 F23 F24 F23 F23A F22A F23A F24A F22A F24A
RIGU F11 F12 F10
SIMU F10 F12 F11
SIMU F16 F18 F17
RIGU F19
SIMU F21 F19 F20
RIGU F18 F16 F17

L.S. 25 0 0
PLAN  5
SIZE 0.087 0.156 0.197
TEMP 25
CONF
FREE F20 F19
FREE F20 F21
FREE F18 F17
FREE F7 F9
FREE F16 F17
FREE F12 F10
BOND
list 4
MORE -1
BOND $H
fmap 2 53
acta
REM <olex2.extras>
REM <HklSrc "%.\\asw23023.hkl">
REM </olex2.extras>

WGHT    0.032300    0.468100
FVAR       0.36716   0.46696   0.65907   0.54383   0.65291   0.49243   0.53144
FVAR       0.58749   0.55147
RE1   8    0.737572    1.072073    0.848738    11.00000    0.04808    0.04672 =
         0.04259    0.01929    0.00363    0.00850
P2    7    0.847153    0.976945    0.769183    11.00000    0.05760    0.04617 =
         0.06227    0.02026    0.01085    0.01592
P1    7    0.641588    1.203469    0.887944    11.00000    0.06147    0.06050 =
         0.05481    0.02502    0.02052    0.02140
O3    6    0.682295    1.269623    0.828667    11.00000    0.07470    0.05813 =
         0.07848    0.03390    0.03407    0.02936
N1    5    0.799227    1.165368    0.782101    11.00000    0.04696    0.04326 =
         0.04694    0.01966    0.00941    0.00824
O4    6    0.912543    1.058571    0.731362    11.00000    0.06661    0.05888 =
         0.09002    0.03345    0.03576    0.02524
C33   1    0.410399    0.285197    0.616649    11.00000    0.04746    0.04480 =
         0.05483    0.01600    0.01101    0.00616
AFIX  43
H33   2    0.459402    0.340066    0.619362    11.00000   -1.20000
AFIX   0
C41   1    0.188892    0.363725    0.791103    11.00000    0.04899    0.04989 =
         0.05178    0.01848    0.00896    0.00941
AFIX  43
H41   2    0.234553    0.319002    0.788555    11.00000   -1.20000
AFIX   0
C34   1    0.437916    0.193624    0.587481    11.00000    0.05043    0.04811 =
         0.05681    0.01127    0.01108    0.01088
C40   1    0.187179    0.412583    0.733858    11.00000    0.04242    0.04367 =
         0.04537    0.01287    0.00455    0.00549
PART 1
F23   4   -0.111741    0.370484    0.508198    91.00000    0.06953    0.09480 =
         0.11715   -0.01324    0.00726    0.03609

PART 0
O1    6    0.886175    1.131360    0.998143    11.00000    0.11562    0.13151 =
         0.06629    0.01865   -0.03893    0.02503

C53   1    0.109091    0.371937    0.555164    11.00000    0.05277    0.04703 =
         0.04881    0.01637    0.01414    0.00979
AFIX  43
H53   2    0.066022    0.347244    0.587378    11.00000   -1.20000
AFIX   0
PART 1
F2    4    0.651265    0.495429    0.821929    71.00000    0.08146    0.06490 =
         0.18025    0.02973   -0.04242    0.02050
PART 0
C48   1    0.215402    0.407516    0.582042    11.00000    0.05126    0.03984 =
         0.04864    0.01364    0.01232    0.00816
C45   1    0.118026    0.479888    0.742424    11.00000    0.05251    0.05247 =
         0.04585    0.01521    0.00627    0.01482
AFIX  43
H45   2    0.114358    0.514266    0.705763    11.00000   -1.20000
AFIX   0
C27   1    0.505285    0.672478    0.786630    11.00000    0.05411    0.05206 =
         0.06116    0.01231    0.01070   -0.00072
AFIX  43
H27   2    0.551747    0.729541    0.813337    11.00000   -1.20000
AFIX   0
C51   1    0.126693    0.407461    0.431638    11.00000    0.08283    0.05361 =
         0.04571    0.01691    0.00689    0.01248
AFIX  43
H51   2    0.097638    0.407896    0.382462    11.00000   -1.20000
AFIX   0
C49   1    0.275850    0.441004    0.529685    11.00000    0.05567    0.05131 =
         0.05323    0.01693    0.01471    0.00539
AFIX  43
H49   2    0.347756    0.463341    0.544409    11.00000   -1.20000
AFIX   0
C32   1    0.310974    0.297786    0.642220    11.00000    0.04828    0.04390 =
         0.04796    0.01608    0.00832    0.00734
C29   1    0.347410    0.589947    0.699764    11.00000    0.05050    0.04650 =
         0.06022    0.01958    0.00669    0.00882
AFIX  43
H29   2    0.288927    0.593776    0.667953    11.00000   -1.20000
AFIX   0
C25   1    0.452154    0.498614    0.754261    11.00000    0.05051    0.04634 =
         0.05353    0.01663    0.01343    0.01297
AFIX  43
H25   2    0.465158    0.439716    0.760543    11.00000   -1.20000
AFIX   0
PART 1
F24   4   -0.067947    0.237567    0.449409    91.00000    0.08125    0.06880 =
         0.17289    0.02504   -0.01240   -0.01860
PART 0
C44   1    0.054526    0.497393    0.803653    11.00000    0.04877    0.06426 =
         0.04657    0.00954    0.00470    0.01627
C35   1    0.367405    0.109741    0.581709    11.00000    0.06533    0.04114 =
         0.06625    0.01125    0.01224    0.01253
AFIX  43
H35   2    0.385827    0.048332    0.562070    11.00000   -1.20000
AFIX   0

C11   1    0.760257    1.247831    0.783877    11.00000    0.05517    0.04469 =
         0.05521    0.02282    0.00953    0.01024
C42   1    0.123910    0.380179    0.852085    11.00000    0.05635    0.05880 =
         0.04661    0.01744    0.00686    0.00286
PART 1
F1    4    0.701695    0.639979    0.835432    71.00000    0.03914    0.12089 =
         0.15216    0.05472   -0.01252   -0.00867
PART 0
C24   1    0.362304    0.498601    0.706049    11.00000    0.04599    0.04445 =
         0.05070    0.01503    0.01459    0.00846
C50   1    0.232638    0.442120    0.456856    11.00000    0.07749    0.05311 =
         0.05315    0.02055    0.01975    0.00905
C26   1    0.523189    0.583499    0.793381    11.00000    0.04753    0.05658 =
         0.05364    0.01463    0.01058    0.00897

C15   1    0.875071    1.141177    0.733770    11.00000    0.05122    0.05113 =
         0.06163    0.02222    0.01500    0.00915
C52   1    0.065307    0.372253    0.481329    11.00000    0.06040    0.04768 =
         0.04960    0.01120    0.00605    0.01393
C43   1    0.056412    0.446407    0.858502    11.00000    0.05190    0.07240 =
         0.04369    0.00987    0.01138    0.00865
AFIX  43
H43   2    0.012839    0.456817    0.898866    11.00000   -1.20000
AFIX   0

O2    6    0.622073    0.923389    0.919842    11.00000    0.12313    0.09822 =
         0.10865    0.06703    0.03025   -0.00853
C2    1    0.664647    0.978938    0.893007    11.00000    0.07328    0.06868 =
         0.06248    0.02932    0.00536    0.00689
C22   1    1.009216    0.862497    0.742394    11.00000    0.08558    0.08354 =
         0.13588    0.03652    0.02495    0.04281
AFIX 137
H22A  2    0.959706    0.804527    0.715132    11.00000   -1.50000
H22B  2    1.070254    0.844908    0.765105    11.00000   -1.50000
H22C  2    1.030091    0.897195    0.705749    11.00000   -1.50000
AFIX   0

C37   1    0.241551    0.211399    0.635226    11.00000    0.04803    0.04941 =
         0.06431    0.01775    0.01502    0.00694
AFIX  43
H37   2    0.174375    0.215621    0.650855    11.00000   -1.20000
AFIX   0
C28   1    0.417123    0.674909    0.739484    11.00000    0.06018    0.04623 =
         0.06289    0.01847    0.01177    0.00592
PART 1
F22   4   -0.086044    0.338500    0.387944    91.00000    0.08701    0.18829 =
         0.08723    0.04710   -0.02640   -0.01503

PART 0
C1    1    0.829571    1.109338    0.940402    11.00000    0.07405    0.07055 =
         0.06598    0.02239   -0.00275    0.01701

PART 1
F15   4    0.198937    0.271909    0.906588    81.00000    0.12835    0.23065 =
         0.14122    0.14352    0.06992    0.10985
F3    4    0.610656    0.603007    0.918183    71.00000    0.08785    0.30248 =
         0.06081    0.01203   -0.00385    0.07627

PART 0
C14   1    0.913518    1.197690    0.688056    11.00000    0.06279    0.06979 =
         0.07810    0.03442    0.03040    0.01299
AFIX  43
H14   2    0.965400    1.179749    0.655298    11.00000   -1.20000
AFIX   0

PART 1
F17   4   -0.083982    0.547659    0.747564    51.00000    0.11018    0.18318 =
         0.08974    0.05269    0.00733    0.09013
PART 0
C36   1    0.268912    0.120161    0.606027    11.00000    0.06066    0.04433 =
         0.07100    0.01609    0.01369    0.00404
PART 1
F19   4    0.261331    0.501600    0.348450    21.00000    0.16766    0.51444 =
         0.16388    0.25820   -0.02421   -0.05871
F13   4    0.036927    0.263913    0.902142    81.00000    0.12443    0.13371 =
         0.18136    0.11215    0.03035   -0.01321
F12   4    0.099130    0.043503    0.618296    61.00000    0.08627    0.06307 =
         0.31523    0.04316    0.10062    0.00523
F7    4    0.613473    0.259998    0.578022    41.00000    0.06761    0.05390 =
         0.22301    0.01943    0.06555    0.00832
F16   4   -0.071958    0.581345    0.867520    51.00000    0.17145    0.29308 =
         0.09900    0.08933    0.08502    0.17817

PART 0
C13   1    0.872885    1.281603    0.692255    11.00000    0.06800    0.06847 =
         0.08359    0.04397    0.02320    0.01019
AFIX  43
H13   2    0.898018    1.321045    0.662095    11.00000   -1.20000
AFIX   0
C20   1    0.957637    0.927542    0.807970    11.00000    0.06574    0.06264 =
         0.09835    0.02755    0.00469    0.02817
C7    1    0.497858    1.173896    0.852834    11.00000    0.05861    0.10039 =
         0.10244    0.05761    0.02110    0.02804

PART 1
F4    4    0.455315    0.845267    0.780458    31.00000    0.15392    0.04245 =
         0.17983    0.01635   -0.05243   -0.00089

PART 0
C12   1    0.796060    1.307856    0.740145    11.00000    0.06527    0.05693 =
         0.07872    0.03506    0.01720    0.01442
AFIX  43
H12   2    0.768861    1.364622    0.743032    11.00000   -1.20000
AFIX   0

C30   1    0.618603    0.578730    0.843406    11.00000    0.05913    0.07939 =
         0.06739    0.01570    0.00345    0.01392
C23   1    0.911265    0.870232    0.862045    11.00000    0.10184    0.09533 =
         0.10905    0.05702   -0.00040    0.03723
AFIX 137
H23A  2    0.888968    0.914349    0.907158    11.00000   -1.50000
H23B  2    0.964072    0.838081    0.879384    11.00000   -1.50000
H23C  2    0.851787    0.822464    0.833376    11.00000   -1.50000
AFIX   0

PART 1
F10   4    0.175997   -0.029041    0.525835    61.00000    0.17168    0.07023 =
         0.13116   -0.01225    0.01691   -0.05292

PART 0
C19   1    0.826196    0.869956    0.603885    11.00000    0.14338    0.10527 =
         0.06995    0.01339    0.02242    0.03948
AFIX 137
H19A  2    0.855452    0.930054    0.594928    11.00000   -1.50000
H19B  2    0.777433    0.831074    0.559120    11.00000   -1.50000
H19C  2    0.881985    0.834906    0.611102    11.00000   -1.50000
AFIX   0
C18   1    0.721748    0.798294    0.696011    11.00000    0.10913    0.05642 =
         0.10788    0.01388   -0.00289    0.00082
AFIX 137
H18A  2    0.777427    0.762965    0.702851    11.00000   -1.50000
H18B  2    0.671158    0.758663    0.652679    11.00000   -1.50000
H18C  2    0.687660    0.814381    0.743485    11.00000   -1.50000
AFIX   0
C16   1    0.767983    0.892154    0.678501    11.00000    0.08560    0.06161 =
         0.06832    0.01510    0.00220    0.01704

B1    3    0.269914    0.402885    0.666156    11.00000    0.04382    0.04256 =
         0.05064    0.01646    0.01235    0.00974
C3    1    0.675701    1.297709    0.985544    11.00000    0.12013    0.08114 =
         0.06936    0.00677    0.02750    0.03394
C38   1    0.544811    0.183085    0.560870    11.00000    0.06214    0.06069 =
         0.08561    0.01118    0.02122    0.01342
C9    1    0.438388    1.137534    0.913611    11.00000    0.07891    0.16966 =
         0.16663    0.10655    0.05198    0.03177
AFIX 137
H9A   2    0.471200    1.087543    0.926028    11.00000   -1.50000
H9B   2    0.366322    1.111419    0.892053    11.00000   -1.50000
H9C   2    0.440380    1.190858    0.960833    11.00000   -1.50000
AFIX   0

C46   1    0.127808    0.325029    0.911222    11.00000    0.10313    0.08578 =
         0.06760    0.03854    0.02672    0.02016
PART 1
F6    4    0.297456    0.781227    0.743089    31.00000    0.10212    0.08040 =
         0.24831    0.06399    0.02226    0.04231
PART 0
C47   1   -0.014270    0.573284    0.810724    11.00000    0.08335    0.10572 =
         0.06602    0.02136    0.01671    0.05189
PART 1
F9    4    0.593690    0.125365    0.594194    41.00000    0.07388    0.12132 =
         0.17431    0.08797    0.03416    0.05421

PART 0
C5    1    0.609024    1.379833    0.997422    11.00000    0.18515    0.11788 =
         0.11776    0.00550    0.05643    0.08289
AFIX 137
H5A   2    0.614660    1.407868    0.954737    11.00000   -1.50000
H5B   2    0.634385    1.429295    1.046629    11.00000   -1.50000
H5C   2    0.536485    1.353503    0.998300    11.00000   -1.50000
AFIX   0

C31   1    0.393831    0.770027    0.731133    11.00000    0.08416    0.05019 =
         0.10186    0.02933   -0.00349    0.00208
PART 1
F8    4    0.540860    0.136231    0.486004    41.00000    0.08635    0.18929 =
         0.06504    0.00572    0.02402    0.05598
PART 0
C55   1   -0.049883    0.332638    0.457332    11.00000    0.06704    0.07056 =
         0.06213    0.01142   -0.00011    0.01487
PART 1
F14   4    0.133982    0.381359    0.982726    81.00000    0.31738    0.12995 =
         0.04905    0.04164    0.04807    0.05411

PART 0
C8    1    0.451441    1.257546    0.834486    11.00000    0.09331    0.14234 =
         0.15822    0.08871    0.02927    0.06565
AFIX 137
H8A   2    0.452806    1.309353    0.882628    11.00000   -1.50000
H8B   2    0.379865    1.234252    0.810626    11.00000   -1.50000
H8C   2    0.492574    1.281438    0.798711    11.00000   -1.50000
AFIX   0
C10   1    0.487933    1.090204    0.776040    11.00000    0.08412    0.11464 =
         0.10823    0.04166   -0.01831    0.01352
AFIX 137
H10A  2    0.529701    1.110968    0.739146    11.00000   -1.50000
H10B  2    0.415315    1.071619    0.753866    11.00000   -1.50000
H10C  2    0.512545    1.035427    0.786845    11.00000   -1.50000
AFIX   0

PART 1
F5    4    0.408011    0.776409    0.661995    31.00000    0.31438    0.09708 =
         0.12261    0.07574    0.02977    0.04800

PART 0
C21   1    1.039910    1.014524    0.856458    11.00000    0.06917    0.08976 =
         0.14065    0.02303   -0.01807    0.02382
AFIX 137
H21A  2    1.067387    1.050925    0.822627    11.00000   -1.50000
H21B  2    1.096412    0.991537    0.879723    11.00000   -1.50000
H21C  2    1.007639    1.055776    0.897500    11.00000   -1.50000
AFIX   0

C54   1    0.301906    0.483387    0.405150    11.00000    0.11343    0.08019 =
         0.07062    0.03379    0.03199    0.00034
C17   1    0.677474    0.946024    0.665625    11.00000    0.08329    0.08446 =
         0.09995    0.02506   -0.01867    0.01450
AFIX 137
H17A  2    0.645038    0.965475    0.713617    11.00000   -1.50000
H17B  2    0.625950    0.903533    0.624187    11.00000   -1.50000
H17C  2    0.704769    1.002790    0.651010    11.00000   -1.50000
AFIX   0

PART 1
F21   4    0.379547    0.432571    0.386822    21.00000    0.18426    0.11170 =
         0.19001    0.04006    0.13587    0.00423
PART 0
C39   1    0.191273    0.030170    0.600133    11.00000    0.08389    0.05044 =
         0.12844    0.02047    0.03005   -0.00098

C6    1    0.662124    1.246310    1.050179    11.00000    0.18150    0.16213 =
         0.05444    0.02852    0.03522    0.06271
AFIX 137
H6A   2    0.589196    1.218592    1.047665    11.00000   -1.50000
H6B   2    0.684537    1.292910    1.101253    11.00000   -1.50000
H6C   2    0.704201    1.195484    1.041792    11.00000   -1.50000
AFIX   0
C4    1    0.791988    1.343283    0.987779    11.00000    0.13672    0.07712 =
         0.10173   -0.01507   -0.00580    0.00517
AFIX 137
H4A   2    0.833406    1.292375    0.972082    11.00000   -1.50000
H4B   2    0.817917    1.383799    1.040508    11.00000   -1.50000
H4C   2    0.797087    1.382067    0.952138    11.00000   -1.50000
AFIX   0

PART 1
F11   4    0.225458   -0.024359    0.638883    61.00000    0.12988    0.09661 =
         0.21409    0.10576    0.00567   -0.00744
F20   4    0.360485    0.566691    0.448370    21.00000    0.21006    0.09928 =
         0.12846    0.04670    0.05425   -0.05382
F18   4    0.039908    0.656739    0.816127    51.00000    0.15411    0.07764 =
         0.30242    0.04428    0.05544    0.06453
PART 2
F20A  4    0.397960    0.503398    0.426074   -21.00000    0.06711    0.38958 =
         0.16002    0.19454    0.00757   -0.03179
F19A  4    0.266693    0.557185    0.389922   -21.00000    0.19902    0.08406 =
         0.13710    0.07727    0.09054    0.04448
F21A  4    0.287676    0.422301    0.331015   -21.00000    0.16724    0.08686 =
         0.07387    0.03092    0.06641    0.01877
F4A   4    0.472113    0.825284    0.715702   -31.00000    0.11570    0.06996 =
         0.21743    0.08181    0.04545    0.00649
F5A   4    0.319104    0.763900    0.675870   -31.00000    0.12163    0.06148 =
         0.22066    0.06730   -0.07222   -0.00784
F6A   4    0.368325    0.829372    0.796278   -31.00000    0.28851    0.08437 =
         0.14932    0.05465    0.10637    0.10421
F8A   4    0.558265    0.226556    0.503773   -41.00000    0.10831    0.21251 =
         0.14189    0.08283    0.08307    0.05695
F9A   4    0.557326    0.099144    0.529575   -41.00000    0.09365    0.06372 =
         0.40414   -0.03824    0.10988    0.01566
F7A   4    0.616121    0.233038    0.613564   -41.00000    0.04223    0.25551 =
         0.13363    0.00479   -0.00578    0.00643
F16A  4    0.009231    0.644475    0.876340   -51.00000    0.13693    0.10669 =
         0.09131   -0.01849   -0.00489    0.08644
F17A  4   -0.112308    0.540989    0.810355   -51.00000    0.04251    0.10872 =
         0.52523    0.05004    0.02904    0.03040
F18A  4   -0.009346    0.621750    0.757461   -51.00000    0.18528    0.12987 =
         0.09610    0.06953    0.06356    0.10984
F12A  4    0.099406    0.033814    0.568674   -61.00000    0.08606    0.12483 =
         0.26904    0.05330   -0.02096   -0.05133
F10A  4    0.217483   -0.049204    0.564342   -61.00000    0.16873    0.04066 =
         0.41532    0.02650    0.16109    0.00693
F11A  4    0.173016    0.027461    0.672130   -61.00000    0.21936    0.14173 =
         0.19955    0.08249    0.08704   -0.05051
F3A   4    0.668539    0.509855    0.811847   -71.00000    0.09049    0.22768 =
         0.09436    0.00536    0.01836    0.09531
F2A   4    0.588853    0.552605    0.905008   -71.00000    0.09738    0.23666 =
         0.08891    0.09072    0.00407    0.05462
F1A   4    0.682761    0.658296    0.873505   -71.00000    0.16898    0.08666 =
         0.25838    0.04576   -0.13810   -0.03202
F15A  4    0.153997    0.241568    0.882614   -81.00000    0.35807    0.08052 =
         0.13798    0.07399    0.07962    0.05843
F14A  4    0.207337    0.366537    0.966103   -81.00000    0.25233    0.21088 =
         0.14254    0.11652   -0.11539   -0.05073
F13A  4    0.048984    0.313628    0.944677   -81.00000    0.16992    0.38600 =
         0.22437    0.24516    0.14730    0.13850
F23A  4   -0.105271    0.353163    0.517752   -91.00000    0.04875    0.18241 =
         0.07121    0.04523    0.01232    0.02462
F22A  4   -0.089932    0.376804    0.408484   -91.00000    0.09249    0.15617 =
         0.12504    0.08040   -0.03949    0.01017
F24A  4   -0.072933    0.239506    0.424406   -91.00000    0.06810    0.07398 =
         0.15935   -0.03344   -0.00391    0.01064
HKLF 4


REM  asw23023_a.res in P-1
REM wR2 = 0.0671, GooF = S = 1.059, Restrained GooF = 1.080 for all data
REM R1 = 0.0263 for 11736 Fo > 4sig(Fo) and 0.0287 for all 12765 data
REM 1029 parameters refined using 223 restraints

END

WGHT      0.0323      0.4681

REM Highest difference peak  0.305,  deepest hole -0.864,  1-sigma level  0.061
Q1    1   0.6567  1.0529  0.8670  11.00000  0.05    0.30
Q2    1   0.7971  1.0553  0.8994  11.00000  0.05    0.27
Q3    1   0.8214  1.0986  0.8527  11.00000  0.05    0.23
Q4    1   0.3747  0.6414  0.7332  11.00000  0.05    0.21
Q5    1   0.2144  0.0163  0.7415  11.00000  0.05    0.21
;
_shelx_res_checksum              16479
_olex2_submission_special_instructions 'No special instructions were received'
_oxdiff_exptl_absorpt_empirical_details 
;
Empirical correction (ABSPACK) includes:
- Absorption correction using spherical harmonics
- Frame scaling
;
_oxdiff_exptl_absorpt_empirical_full_max 1.267
_oxdiff_exptl_absorpt_empirical_full_min 0.820
####################################################################### 
# 
# This file contains crystal structure data downloaded from the 
# Cambridge Structural Database (CSD) hosted by the Cambridge 
# Crystallographic Data Centre (CCDC).
# 
# Full information about CCDC data access policies and citation 
# guidelines are available at http://www.ccdc.cam.ac.uk/access/V1 
# 
# Audit and citation data items may have been added by the CCDC. 
# Please retain this information to preserve the provenance of 
# this file and to allow appropriate attribution of the data. 
# 
#######################################################################

data_JG064_a
_database_code_depnum_ccdc_archive 'CCDC 2271690'
_audit_update_record             
;
2023-06-27 deposited with the CCDC.	2023-08-03 downloaded from the CCDC.
;

# start Validation Reply Form
_vrf_RINTA01_JG064_a             
;
PROBLEM: The value of Rint is greater than 0.12
RESPONSE: Data from 8 crystals were merged. High Rint values are normal 
for electron diffraction data.
;
_vrf_PLAT084_JG064_a             
;
PROBLEM: High wR2 Value (i.e. > 0.25) ...................       0.41 Report
RESPONSE: This is normal for kinematic refinement against electron diffraction
data.
;
_vrf_PLAT020_JG064_a             
;
PROBLEM: The Value of Rint is Greater Than 0.12 .........      0.175 Report
RESPONSE: Data from 8 crystals were merged. High Rint values are normal 
for electron diffraction data.
;
_vrf_PLAT082_JG064_a             
;
PROBLEM: High R1 Value ..................................       0.15 Report
RESPONSE: This is normal for kinematic refinement against electron diffraction
data.
;
_vrf_PLAT220_JG064_a             
;
PROBLEM: NonSolvent   Resd 1  F   Ueq(max)/Ueq(min) Range        3.5 Ratio 
RESPONSE: Some CF3 groups in the structure are disordered, others are ordered.
;
_vrf_PLAT234_JG064_a             
;
PROBLEM: Large Hirshfeld Difference F5       --C28      .       0.18 Ang.  
RESPONSE: Data from 8 crystals were combined, could represent unmodelled 
 disorder.
;
_vrf_PLAT341_JG064_a             
;
PROBLEM: Low Bond Precision on  C-C Bonds ...............    0.01355 Ang.  
RESPONSE: Correct.
;
_vrf_PLAT351_JG064_a             
;
PROBLEM: Long   C-H (X0.96,N1.08A)  C4       - H4       .       1.12 Ang.  
RESPONSE: C-H bond lengths fixed to target values from neutron diffraction. 
;
_vrf_PLAT430_JG064_a             
;
PROBLEM: Short Inter D...A Contact  O2       ..O2       .       2.90 Ang.  
RESPONSE: Correct.
;
# end Validation Reply Form

_audit_creation_method           SHELXL-2018/3
_shelx_SHELXL_version_number     2018/3
_chemical_name_systematic        ?
_chemical_name_common            ?
_chemical_melting_point          ?
_chemical_formula_moiety         ?
_chemical_formula_sum            'C52 H43 B F24 Mn N O5 P2'
_chemical_formula_weight         1345.56

loop_
_atom_type_symbol
_atom_type_description
_atom_type_scat_dispersion_real
_atom_type_scat_dispersion_imag
_atom_type_scat_source
C C 0.0000 0.0000 'International Tables Vol C Tables 4.3.1.1 and 4.3.2.2'
H H 0.0000 0.0000 'International Tables Vol C Tables 4.3.1.1 and 4.3.2.2'
B B 0.0000 0.0000 'International Tables Vol C Tables 4.3.1.1 and 4.3.2.2'
N N 0.0000 0.0000 'International Tables Vol C Tables 4.3.1.1 and 4.3.2.2'
O O 0.0000 0.0000 'International Tables Vol C Tables 4.3.1.1 and 4.3.2.2'
F F 0.0000 0.0000 'International Tables Vol C Tables 4.3.1.1 and 4.3.2.2'
P P 0.0000 0.0000 'International Tables Vol C Tables 4.3.1.1 and 4.3.2.2'
Mn Mn 0.0000 0.0000 'International Tables Vol C Tables 4.3.1.1 and 4.3.2.2'

_space_group_crystal_system      triclinic
_space_group_IT_number           2
_space_group_name_H-M_alt        'P -1'
_space_group_name_Hall           '-P 1'

_shelx_space_group_comment       
;
The symmetry employed for this shelxl refinement is uniquely defined
by the following loop, which should always be used as a source of
symmetry information in preference to the above space-group names.
They are only intended as comments.
;

loop_
_space_group_symop_operation_xyz
'x, y, z'
'-x, -y, -z'

_cell_length_a                   13.0245(6)
_cell_length_b                   14.1722(9)
_cell_length_c                   17.0849(12)
_cell_angle_alpha                105.823(5)
_cell_angle_beta                 106.400(5)
_cell_angle_gamma                97.542(5)
_cell_volume                     2835.6(3)
_cell_formula_units_Z            2
_cell_measurement_temperature    80(2)
_cell_measurement_reflns_used    6262
_cell_measurement_theta_min      0.046
_cell_measurement_theta_max      0.824
_exptl_crystal_description       'nano crystals'
_exptl_crystal_colour            colourless
_exptl_crystal_density_meas      ?
_exptl_crystal_density_method    ?
_exptl_crystal_density_diffrn    1.576
_exptl_crystal_F_000             460
_exptl_transmission_factor_min   ?
_exptl_transmission_factor_max   ?
_exptl_crystal_size_max          0.0010
_exptl_crystal_size_mid          0.0005
_exptl_crystal_size_min          0.0001
_exptl_absorpt_coefficient_mu    0.000
_shelx_estimated_absorpt_T_min   ?
_shelx_estimated_absorpt_T_max   ?
_exptl_absorpt_correction_type   none
_exptl_absorpt_correction_T_min  ?
_exptl_absorpt_correction_T_max  ?
_exptl_absorpt_process_details   'electron diffraction, unknown absorption'
_exptl_absorpt_special_details   ?
_diffrn_ambient_temperature      80(2)
_diffrn_radiation_wavelength     0.02508
_diffrn_radiation_probe          electron
_diffrn_radiation_type           electron
_diffrn_source                   'electron microscope'
_diffrn_source_type              'Thermo Scientific Glacios'
_diffrn_measurement_device       'electron microscope'
_diffrn_measurement_device_type  'Thermo Scientific Glacios'
_diffrn_measurement_method       'profile fitting from continuous rotation'
_diffrn_detector                 CMOS
_diffrn_detector_type            'Thermo Scientific Ceta-D'
_diffrn_detector_area_resol_mean 35.7
_diffrn_reflns_number            43604
_diffrn_reflns_av_unetI/netI     0.1347
_diffrn_reflns_av_R_equivalents  0.1748
_diffrn_reflns_limit_h_min       -15
_diffrn_reflns_limit_h_max       15
_diffrn_reflns_limit_k_min       -17
_diffrn_reflns_limit_k_max       17
_diffrn_reflns_limit_l_min       -20
_diffrn_reflns_limit_l_max       20
_diffrn_reflns_theta_min         0.046
_diffrn_reflns_theta_max         0.866
_diffrn_reflns_theta_full        0.862
_diffrn_measured_fraction_theta_max 0.953
_diffrn_measured_fraction_theta_full 0.953
_diffrn_reflns_Laue_measured_fraction_max 0.953
_diffrn_reflns_Laue_measured_fraction_full 0.953
_diffrn_reflns_point_group_measured_fraction_max 0.953
_diffrn_reflns_point_group_measured_fraction_full 0.953
_reflns_number_total             9903
_reflns_number_gt                5780
_reflns_threshold_expression     'I > 2\s(I)'
_reflns_Friedel_coverage         0.000
_reflns_Friedel_fraction_max     .
_reflns_Friedel_fraction_full    .

_reflns_special_details          
;
 Reflections were merged by SHELXL according to the crystal
 class for the calculation of statistics and refinement.
 
 _reflns_Friedel_fraction is defined as the number of unique
 Friedel pairs measured divided by the number that would be
 possible theoretically, ignoring centric projections and
 systematic absences.
;

_computing_data_collection       EPU-D
_computing_cell_refinement       'DIALS (Winter et al., 2018)'
_computing_data_reduction        'DIALS (Winter et al., 2018)'
_computing_structure_solution    'SHELXT 2018/2 (Sheldrick, 2018)'
_computing_structure_refinement  'SHELXL-2018/3 (Sheldrick, 2018)'
_computing_molecular_graphics    'ShelXle (H\"ubschle et al., 2011)'
_computing_publication_material  ?
_refine_special_details          ?
_refine_ls_structure_factor_coef Fsqd
_refine_ls_matrix_type           full
_refine_ls_weighting_scheme      calc
_refine_ls_weighting_details     
'w=1/[\s^2^(Fo^2^)+(0.1956P)^2^+1.4174P] where P=(Fo^2^+2Fc^2^)/3'
_atom_sites_solution_primary     ?
_atom_sites_solution_secondary   ?
_atom_sites_solution_hydrogens   geom
_refine_ls_hydrogen_treatment    constr
_refine_ls_extinction_method     'SHELXL-2018/3 (Sheldrick 2018)'
_refine_ls_extinction_coef       1920(23)
_refine_ls_extinction_expression Fc^*^=kFc[1+0.001xFc^2^\l^3^/sin(2\q)]^-1/4^
_refine_ls_number_reflns         9903
_refine_ls_number_parameters     868
_refine_ls_number_restraints     339
_refine_ls_R_factor_all          0.1993
_refine_ls_R_factor_gt           0.1514
_refine_ls_wR_factor_ref         0.4084
_refine_ls_wR_factor_gt          0.3830
_refine_ls_goodness_of_fit_ref   1.028
_refine_ls_restrained_S_all      1.033
_refine_ls_shift/su_max          0.003
_refine_ls_shift/su_mean         0.000

loop_
_atom_site_label
_atom_site_type_symbol
_atom_site_fract_x
_atom_site_fract_y
_atom_site_fract_z
_atom_site_U_iso_or_equiv
_atom_site_adp_type
_atom_site_occupancy
_atom_site_site_symmetry_order
_atom_site_calc_flag
_atom_site_refinement_flags_posn
_atom_site_refinement_flags_adp
_atom_site_refinement_flags_occupancy
_atom_site_disorder_assembly
_atom_site_disorder_group
C3 C 0.7833(7) 1.0041(7) 0.2178(5) 0.035(2) Uani 1 1 d . . . . .
F4 F 0.0430(7) 0.5862(7) -0.0452(5) 0.055(2) Uani 1 1 d . . . . .
O4 O 0.6193(7) 0.8569(6) 0.2993(5) 0.047(2) Uani 1 1 d . . . . .
C4 C 0.6056(8) 1.0543(7) 0.3283(6) 0.053(3) Uani 1 1 d . . . . .
H4 H 0.534294 1.053975 0.352668 0.063 Uiso 1 1 calc R U . . .
F5 F 0.0974(8) 0.7450(7) 0.0303(6) 0.068(3) Uani 1 1 d . . . . .
O5 O 0.7909(6) 0.7419(6) 0.1000(5) 0.0422(18) Uani 1 1 d . . . . .
C5 C 0.7056(9) 1.0690(8) 0.4045(7) 0.063(3) Uani 1 1 d . . . . .
H5A H 0.777971 1.076195 0.385683 0.094 Uiso 1 1 calc R U . . .
H5B H 0.698543 1.004943 0.426906 0.094 Uiso 1 1 calc R U . . .
H5C H 0.712093 1.136442 0.455696 0.094 Uiso 1 1 calc R U . . .
F6 F -0.0269(7) 0.6499(9) 0.0508(6) 0.069(3) Uani 1 1 d . . . . .
C6 C 0.6113(9) 1.1414(8) 0.2931(7) 0.060(3) Uani 1 1 d . . . . .
H6A H 0.677265 1.143454 0.266553 0.090 Uiso 1 1 calc R U . . .
H6B H 0.626207 1.211142 0.344596 0.090 Uiso 1 1 calc R U . . .
H6C H 0.534436 1.131716 0.243200 0.090 Uiso 1 1 calc R U . . .
F7 F 0.6685(10) 0.7816(13) 0.5213(16) 0.063(6) Uani 0.50(4) 1 d D U P A 1
F7A F 0.5255(14) 0.8889(12) 0.4999(14) 0.059(5) Uani 0.50(4) 1 d D U P A 2
C7 C 0.4242(7) 0.8853(8) 0.2081(6) 0.048(2) Uani 1 1 d . . . . .
H7 H 0.405147 0.807872 0.160508 0.058 Uiso 1 1 calc R U . . .
F8 F 0.6044(15) 0.8760(12) 0.6043(8) 0.033(4) Uani 0.50(4) 1 d D U P A 1
F8A F 0.6397(19) 0.8023(16) 0.4790(17) 0.087(7) Uani 0.50(4) 1 d D U P A 2
C8 C 0.3837(9) 0.8745(9) 0.2813(8) 0.067(3) Uani 1 1 d . . . . .
H8A H 0.301397 0.827914 0.254731 0.100 Uiso 1 1 calc R U . . .
H8B H 0.383383 0.947942 0.321394 0.100 Uiso 1 1 calc R U . . .
H8C H 0.437540 0.839962 0.319684 0.100 Uiso 1 1 calc R U . . .
F9 F 0.559(2) 0.8654(16) 0.4712(13) 0.084(8) Uani 0.50(4) 1 d D U P A 1
F9A F 0.6299(16) 0.8599(14) 0.6055(9) 0.041(5) Uani 0.50(4) 1 d D U P A 2
C9 C 0.3643(8) 0.9483(9) 0.1607(8) 0.061(3) Uani 1 1 d . . . . .
H9A H 0.403587 0.962596 0.115852 0.091 Uiso 1 1 calc R U . . .
H9B H 0.366711 1.018916 0.206462 0.091 Uiso 1 1 calc R U . . .
H9C H 0.279954 0.908368 0.125714 0.091 Uiso 1 1 calc R U . . .
F10 F 0.3749(10) 0.4377(8) 0.5785(6) 0.078(3) Uani 1 1 d . . . . .
C10 C 0.8777(7) 0.8944(6) 0.0520(5) 0.036(2) Uani 1 1 d . . . . .
H10 H 0.894903 0.844517 -0.003871 0.044 Uiso 1 1 calc R U . . .
F11 F 0.3659(12) 0.5710(10) 0.6656(8) 0.095(4) Uani 1 1 d . . . . .
Mn1 Mn 0.6601(2) 0.9053(2) 0.14370(18) 0.0321(7) Uani 1 1 d . . . . .
P1 P 0.5755(4) 0.9337(3) 0.2438(3) 0.0389(11) Uani 1 1 d . . . . .
F1 F 0.4056(6) 0.4986(6) 0.0470(5) 0.052(2) Uani 1 1 d . . . . .
C11 C 0.9772(7) 0.9135(8) 0.1330(6) 0.049(2) Uani 1 1 d . . . . .
H11A H 0.984195 0.843422 0.145290 0.073 Uiso 1 1 calc R U . . .
H11B H 0.966314 0.965998 0.187590 0.073 Uiso 1 1 calc R U . . .
H11C H 1.050920 0.944617 0.123108 0.073 Uiso 1 1 calc R U . . .
F12 F 0.5183(8) 0.5437(9) 0.6603(7) 0.081(3) Uani 1 1 d . . . . .
C12 C 0.8615(8) 0.9933(7) 0.0325(6) 0.047(2) Uani 1 1 d . . . . .
H12A H 0.936485 1.030700 0.028124 0.070 Uiso 1 1 calc R U . . .
H12B H 0.841015 1.042192 0.083727 0.070 Uiso 1 1 calc R U . . .
H12C H 0.795712 0.975919 -0.027923 0.070 Uiso 1 1 calc R U . . .
F13 F -0.0359(9) 0.9362(8) 0.3472(7) 0.076(3) Uani 1 1 d . . . . .
C13 C 0.6709(7) 0.7449(7) -0.0511(5) 0.039(2) Uani 1 1 d . . . . .
H13 H 0.604845 0.691629 -0.044443 0.047 Uiso 1 1 calc R U . . .
F14 F 0.1234(9) 0.9467(7) 0.3374(6) 0.066(3) Uani 1 1 d . . . . .
C14 C 0.7377(8) 0.6795(7) -0.0951(6) 0.050(2) Uani 1 1 d . . . . .
H14A H 0.683870 0.627633 -0.156721 0.074 Uiso 1 1 calc R U . . .
H14B H 0.774377 0.637722 -0.054632 0.074 Uiso 1 1 calc R U . . .
H14C H 0.801503 0.727299 -0.104646 0.074 Uiso 1 1 calc R U . . .
F15 F 0.1052(9) 1.0084(7) 0.4603(7) 0.072(3) Uani 1 1 d . . . . .
C15 C 0.6117(7) 0.8009(6) -0.1106(5) 0.040(2) Uani 1 1 d . . . . .
H15A H 0.553189 0.746662 -0.169008 0.060 Uiso 1 1 calc R U . . .
H15B H 0.671488 0.845506 -0.126616 0.060 Uiso 1 1 calc R U . . .
H15C H 0.569174 0.849606 -0.077441 0.060 Uiso 1 1 calc R U . . .
F16 F 0.0258(13) 0.664(3) 0.5879(13) 0.110(10) Uani 0.73(4) 1 d D U P B 1
F16A F -0.141(2) 0.695(5) 0.505(3) 0.083(18) Uani 0.27(4) 1 d D . P B 2
C16 C 0.6808(7) 0.7954(7) 0.2718(5) 0.040(2) Uani 1 1 d . . . . .
F17 F -0.1140(19) 0.5982(15) 0.4827(12) 0.097(8) Uani 0.73(4) 1 d D U P B 1
F17A F 0.005(4) 0.734(4) 0.6041(11) 0.11(2) Uani 0.27(4) 1 d D U P B 2
C17 C 0.7126(8) 0.7255(8) 0.3122(6) 0.051(3) Uani 1 1 d . . . . .
H17 H 0.690371 0.722865 0.369205 0.062 Uiso 1 1 calc R U . . .
F18 F -0.090(2) 0.7450(14) 0.5563(18) 0.115(10) Uani 0.73(4) 1 d D U P B 1
F18A F -0.049(5) 0.5900(19) 0.520(4) 0.098(18) Uani 0.27(4) 1 d D U P B 2
C18 C 0.7718(8) 0.6598(8) 0.2806(7) 0.052(3) Uani 1 1 d . . . . .
H18 H 0.797503 0.604870 0.312505 0.063 Uiso 1 1 calc R U . . .
F19 F 0.1309(6) 0.1397(6) 0.1634(5) 0.0462(18) Uani 1 1 d . . . . .
C19 C 0.7990(8) 0.6635(7) 0.2078(6) 0.044(2) Uani 1 1 d . . . . .
H19 H 0.847531 0.612633 0.182550 0.053 Uiso 1 1 calc R U . . .
F20 F 0.1344(7) 0.1447(6) 0.2898(5) 0.053(2) Uani 1 1 d . . . . .
C20 C 0.7638(7) 0.7322(7) 0.1678(6) 0.039(2) Uani 1 1 d . . . . .
F21 F 0.2725(7) 0.2288(6) 0.2705(5) 0.052(2) Uani 1 1 d . . . . .
N1 N 0.7073(6) 0.8004(6) 0.2024(5) 0.0366(18) Uani 1 1 d . . . . .
C1 C 0.5307(7) 0.8144(7) 0.0641(6) 0.037(2) Uani 1 1 d . . . . .
P2 P 0.7504(3) 0.8289(3) 0.0578(3) 0.0333(10) Uani 1 1 d . . . . .
F2 F 0.4854(6) 0.5190(6) 0.1798(5) 0.0455(18) Uani 1 1 d . . . . .
O2 O 0.6023(6) 1.0617(6) 0.0647(5) 0.0427(18) Uani 1 1 d . . . . .
B1 B 0.1915(8) 0.5877(7) 0.3280(6) 0.033(2) Uani 1 1 d . . . . .
O1 O 0.4496(7) 0.7669(7) 0.0154(6) 0.051(2) Uani 1 1 d . . . . .
C21 C 0.2171(6) 0.6053(6) 0.2421(5) 0.0260(17) Uani 1 1 d . . . . .
F22 F -0.2284(15) 0.2361(11) 0.148(2) 0.094(9) Uani 0.42(3) 1 d D U P C 1
F22A F -0.2181(13) 0.4063(12) 0.1619(15) 0.071(6) Uani 0.58(3) 1 d D U P C 2
C22 C 0.3153(7) 0.5880(7) 0.2257(5) 0.034(2) Uani 1 1 d . . . . .
H22 H 0.381699 0.575641 0.275644 0.041 Uiso 1 1 calc R U . . .
F23 F -0.2166(16) 0.380(2) 0.1281(16) 0.062(6) Uani 0.42(3) 1 d D U P C 1
F23A F -0.2311(12) 0.296(2) 0.2258(14) 0.086(6) Uani 0.58(3) 1 d D U P C 2
C23 C 0.3288(7) 0.5864(7) 0.1460(5) 0.039(2) Uani 1 1 d . . . . .
F24 F -0.2181(14) 0.368(3) 0.2487(12) 0.075(7) Uani 0.42(3) 1 d D U P C 1
F24A F -0.2137(12) 0.2558(14) 0.1023(11) 0.077(6) Uani 0.58(3) 1 d D U P C 2
C24 C 0.2481(7) 0.6088(6) 0.0845(5) 0.034(2) Uani 1 1 d . . . . .
H24 H 0.260549 0.613640 0.024524 0.041 Uiso 1 1 calc R U . . .
C25 C 0.1503(7) 0.6250(7) 0.1009(5) 0.039(2) Uani 1 1 d . . . . .
C26 C 0.1384(7) 0.6274(7) 0.1802(5) 0.036(2) Uani 1 1 d . . . . .
H26 H 0.064883 0.647273 0.193726 0.043 Uiso 1 1 calc R U . . .
C27 C 0.4306(7) 0.5634(7) 0.1266(6) 0.039(2) Uani 1 1 d . . . . .
C28 C 0.0653(8) 0.6508(8) 0.0341(6) 0.051(3) Uani 1 1 d . . . . .
C29 C 0.3055(6) 0.6107(6) 0.4115(5) 0.0324(19) Uani 1 1 d . . . . .
C30 C 0.3925(7) 0.6959(6) 0.4316(5) 0.036(2) Uani 1 1 d . . . . .
H30 H 0.386097 0.739678 0.386895 0.044 Uiso 1 1 calc R U . . .
C31 C 0.4842(7) 0.7250(7) 0.5049(5) 0.041(2) Uani 1 1 d D . . . .
C32 C 0.4952(7) 0.6691(7) 0.5629(6) 0.041(2) Uani 1 1 d . . . . .
H32 H 0.568903 0.689803 0.620425 0.049 Uiso 1 1 calc R U . . .
C33 C 0.4106(7) 0.5874(7) 0.5452(5) 0.039(2) Uani 1 1 d . . . . .
C34 C 0.3171(6) 0.5587(7) 0.4715(5) 0.034(2) Uani 1 1 d . . . . .
H34 H 0.251571 0.494180 0.460398 0.041 Uiso 1 1 calc R U . . .
C35 C 0.5740(7) 0.8144(8) 0.5241(5) 0.056(2) Uani 1 1 d D . . . .
C36 C 0.4165(8) 0.5344(7) 0.6115(6) 0.041(2) Uani 1 1 d . . . . .
C37 C 0.1217(6) 0.6665(6) 0.3687(5) 0.0321(19) Uani 1 1 d . . . . .
C38 C 0.1208(7) 0.7621(6) 0.3579(5) 0.035(2) Uani 1 1 d . . . . .
H38 H 0.164004 0.784079 0.316647 0.042 Uiso 1 1 calc R U . . .
C39 C 0.0665(7) 0.8302(6) 0.3982(6) 0.041(2) Uani 1 1 d . . . . .
C40 C 0.0123(8) 0.8042(7) 0.4539(6) 0.045(2) Uani 1 1 d . . . . .
H40 H -0.031272 0.855525 0.485483 0.055 Uiso 1 1 calc R U . . .
C41 C 0.0166(7) 0.7125(6) 0.4667(5) 0.039(2) Uani 1 1 d D . . . .
C42 C 0.0700(7) 0.6461(7) 0.4241(6) 0.042(2) Uani 1 1 d . . . . .
H42 H 0.070366 0.573550 0.435890 0.050 Uiso 1 1 calc R U . . .
C43 C 0.0633(8) 0.9291(7) 0.3854(6) 0.043(2) Uani 1 1 d . . . . .
C44 C -0.0412(7) 0.6819(7) 0.5243(6) 0.053(2) Uani 1 1 d D . . . .
C45 C 0.1197(6) 0.4717(6) 0.2932(5) 0.0291(18) Uani 1 1 d . . . . .
C46 C 0.1711(7) 0.3901(6) 0.2877(5) 0.0337(19) Uani 1 1 d . . . . .
H46 H 0.261156 0.404283 0.313817 0.040 Uiso 1 1 calc R U . . .
C47 C 0.1087(7) 0.2908(6) 0.2494(6) 0.039(2) Uani 1 1 d . . . . .
C48 C -0.0054(7) 0.2700(7) 0.2160(6) 0.042(2) Uani 1 1 d . . . . .
H48 H -0.054370 0.192102 0.188901 0.050 Uiso 1 1 calc R U . . .
C49 C -0.0561(7) 0.3519(7) 0.2181(5) 0.041(2) Uani 1 1 d D . . . .
C50 C 0.0078(6) 0.4506(6) 0.2567(5) 0.037(2) Uani 1 1 d . . . . .
H50 H -0.033691 0.513560 0.257839 0.045 Uiso 1 1 calc R U . . .
C51 C 0.1643(7) 0.2014(7) 0.2433(6) 0.041(2) Uani 1 1 d . . . . .
C52 C -0.1783(7) 0.3322(6) 0.1824(5) 0.050(2) Uani 1 1 d D . . . .
C2 C 0.6222(7) 0.9993(7) 0.0951(5) 0.036(2) Uani 1 1 d . . . . .
F3 F 0.4995(6) 0.6454(6) 0.1317(6) 0.0503(19) Uani 1 1 d . . . . .
O3 O 0.8581(7) 1.0714(6) 0.2600(5) 0.0457(19) Uani 1 1 d . . . . .

loop_
_atom_site_aniso_label
_atom_site_aniso_U_11
_atom_site_aniso_U_22
_atom_site_aniso_U_33
_atom_site_aniso_U_23
_atom_site_aniso_U_13
_atom_site_aniso_U_12
C3 0.038(5) 0.043(6) 0.022(4) 0.013(4) 0.006(4) 0.004(5)
F4 0.066(5) 0.063(6) 0.035(4) 0.014(4) 0.015(4) 0.016(4)
O4 0.059(5) 0.054(5) 0.042(4) 0.025(4) 0.024(4) 0.024(4)
C4 0.052(6) 0.039(6) 0.064(7) 0.005(5) 0.025(5) 0.011(5)
F5 0.072(6) 0.055(6) 0.080(6) 0.044(5) 0.008(5) 0.021(5)
O5 0.051(4) 0.043(5) 0.046(5) 0.019(3) 0.026(4) 0.024(4)
C5 0.074(7) 0.032(6) 0.059(7) 0.001(5) 0.008(6) -0.004(5)
F6 0.058(5) 0.114(9) 0.051(5) 0.038(5) 0.021(4) 0.046(6)
C6 0.063(7) 0.043(7) 0.071(8) 0.008(5) 0.032(6) 0.004(5)
F7 0.054(8) 0.059(11) 0.050(12) -0.017(7) 0.029(8) -0.026(6)
F7A 0.053(9) 0.071(11) 0.048(11) 0.033(9) 0.011(7) -0.017(7)
C7 0.042(5) 0.054(7) 0.055(6) 0.021(5) 0.024(5) 0.011(5)
F8 0.013(8) 0.037(8) 0.045(6) 0.011(5) 0.004(5) 0.007(7)
F8A 0.095(14) 0.080(15) 0.077(13) -0.002(11) 0.053(12) -0.010(11)
C8 0.058(7) 0.066(8) 0.088(9) 0.035(6) 0.033(6) 0.012(6)
F9 0.078(14) 0.092(14) 0.045(10) 0.030(10) -0.012(10) -0.048(10)
F9A 0.013(8) 0.042(10) 0.053(6) 0.006(6) -0.002(5) 0.006(7)
C9 0.052(6) 0.060(8) 0.090(8) 0.038(6) 0.036(6) 0.020(6)
F10 0.120(9) 0.061(7) 0.055(6) 0.033(5) 0.023(6) 0.018(6)
C10 0.040(5) 0.030(5) 0.040(5) 0.008(4) 0.019(4) 0.001(4)
F11 0.156(11) 0.111(10) 0.086(8) 0.069(7) 0.085(8) 0.085(9)
Mn1 0.0333(14) 0.0340(17) 0.0339(16) 0.0152(12) 0.0147(12) 0.0071(12)
P1 0.050(3) 0.033(3) 0.040(3) 0.016(2) 0.019(2) 0.012(2)
F1 0.056(5) 0.051(5) 0.056(5) 0.009(4) 0.035(4) 0.015(4)
C11 0.038(5) 0.053(7) 0.066(7) 0.026(5) 0.026(5) 0.011(5)
F12 0.055(5) 0.111(9) 0.085(7) 0.072(7) 0.001(5) 0.012(6)
C12 0.048(5) 0.055(7) 0.043(6) 0.022(5) 0.018(5) 0.008(5)
F13 0.077(6) 0.070(7) 0.090(7) 0.045(5) 0.014(6) 0.035(6)
C13 0.050(5) 0.045(6) 0.040(5) 0.026(4) 0.024(4) 0.018(5)
F14 0.097(7) 0.039(5) 0.080(6) 0.028(4) 0.040(6) 0.031(5)
C14 0.056(6) 0.035(6) 0.046(6) 0.001(4) 0.010(5) 0.012(5)
F15 0.098(7) 0.033(5) 0.083(7) 0.012(4) 0.033(6) 0.017(5)
C15 0.045(5) 0.033(5) 0.036(5) 0.007(4) 0.006(4) 0.010(4)
F16 0.100(11) 0.21(3) 0.073(11) 0.090(15) 0.056(8) 0.073(14)
F16A 0.070(14) 0.12(5) 0.11(3) 0.08(3) 0.058(16) 0.04(2)
C16 0.056(5) 0.052(6) 0.034(5) 0.031(4) 0.029(4) 0.022(5)
F17 0.112(14) 0.094(11) 0.089(11) 0.014(8) 0.071(9) -0.020(10)
F17A 0.13(3) 0.12(3) 0.051(11) 0.008(15) 0.034(13) -0.01(3)
C17 0.068(6) 0.060(7) 0.051(6) 0.038(5) 0.033(5) 0.026(6)
F18 0.21(2) 0.090(12) 0.16(2) 0.085(13) 0.16(2) 0.096(15)
F18A 0.16(5) 0.064(12) 0.13(4) 0.038(17) 0.11(4) 0.05(2)
C18 0.062(6) 0.057(7) 0.070(7) 0.048(6) 0.033(6) 0.034(6)
F19 0.050(4) 0.040(5) 0.038(4) 0.000(3) 0.015(3) 0.000(3)
C19 0.054(6) 0.050(6) 0.046(6) 0.029(5) 0.025(5) 0.023(5)
F20 0.071(5) 0.039(5) 0.053(5) 0.021(4) 0.019(4) 0.017(4)
C20 0.042(5) 0.035(6) 0.054(6) 0.025(4) 0.024(4) 0.019(4)
F21 0.054(5) 0.039(5) 0.056(5) 0.010(3) 0.008(4) 0.019(4)
N1 0.034(4) 0.034(5) 0.043(5) 0.017(3) 0.012(4) 0.005(3)
C1 0.035(5) 0.028(5) 0.046(5) 0.014(4) 0.012(4) 0.001(4)
P2 0.032(2) 0.035(3) 0.038(3) 0.015(2) 0.016(2) 0.008(2)
F2 0.047(4) 0.055(5) 0.050(5) 0.028(4) 0.024(4) 0.023(4)
O2 0.048(4) 0.045(5) 0.038(4) 0.021(4) 0.010(3) 0.012(4)
B1 0.039(6) 0.027(6) 0.038(6) 0.013(4) 0.018(5) 0.010(5)
O1 0.041(5) 0.042(5) 0.061(5) 0.018(4) 0.011(4) -0.005(4)
C21 0.021(4) 0.033(5) 0.021(4) 0.008(3) 0.006(3) -0.001(3)
F22 0.053(12) 0.059(8) 0.13(2) 0.013(9) 0.009(15) -0.016(9)
F22A 0.047(9) 0.064(9) 0.091(14) 0.029(9) 0.002(9) 0.012(7)
C22 0.038(5) 0.051(6) 0.024(4) 0.016(4) 0.019(4) 0.017(4)
F23 0.043(11) 0.083(15) 0.062(13) 0.032(12) 0.014(10) 0.010(10)
F23A 0.062(9) 0.123(17) 0.095(12) 0.064(12) 0.032(9) 0.018(11)
C23 0.042(5) 0.049(6) 0.035(5) 0.018(4) 0.025(4) 0.006(4)
F24 0.031(10) 0.123(19) 0.076(10) 0.032(11) 0.026(9) 0.017(12)
F24A 0.047(8) 0.078(10) 0.071(9) -0.007(7) 0.008(7) -0.006(8)
C24 0.041(5) 0.040(6) 0.031(5) 0.016(4) 0.020(4) 0.013(4)
C25 0.033(4) 0.058(6) 0.034(5) 0.024(4) 0.012(4) 0.018(4)
C26 0.038(5) 0.040(6) 0.022(4) 0.004(4) 0.008(4) 0.007(4)
C27 0.042(5) 0.039(6) 0.044(6) 0.017(4) 0.021(4) 0.015(5)
C28 0.056(6) 0.070(8) 0.033(5) 0.021(5) 0.010(5) 0.040(6)
C29 0.029(4) 0.032(5) 0.036(5) 0.012(4) 0.010(4) 0.005(4)
C30 0.043(5) 0.026(5) 0.034(5) 0.007(4) 0.014(4) -0.008(4)
C31 0.034(5) 0.050(6) 0.034(5) 0.013(4) 0.006(4) 0.002(4)
C32 0.036(5) 0.052(6) 0.036(5) 0.020(4) 0.009(4) 0.008(5)
C33 0.042(5) 0.049(6) 0.029(5) 0.014(4) 0.016(4) 0.010(5)
C34 0.032(4) 0.048(6) 0.023(4) 0.012(4) 0.011(4) 0.008(4)
C35 0.052(5) 0.060(7) 0.039(4) 0.010(4) 0.011(4) -0.017(5)
C36 0.053(6) 0.043(7) 0.040(5) 0.023(4) 0.022(5) 0.015(5)
C37 0.039(5) 0.030(5) 0.035(5) 0.013(4) 0.019(4) 0.012(4)
C38 0.052(5) 0.032(5) 0.033(5) 0.013(4) 0.026(4) 0.018(4)
C39 0.052(5) 0.024(5) 0.046(6) 0.006(4) 0.017(4) 0.016(4)
C40 0.063(6) 0.051(7) 0.040(5) 0.016(4) 0.033(5) 0.033(5)
C41 0.044(5) 0.031(5) 0.042(5) 0.012(4) 0.014(4) 0.008(4)
C42 0.050(5) 0.033(6) 0.049(6) 0.012(4) 0.025(5) 0.016(4)
C43 0.068(6) 0.020(5) 0.042(5) 0.007(4) 0.020(5) 0.009(5)
C44 0.068(6) 0.061(6) 0.046(5) 0.020(4) 0.035(5) 0.024(5)
C45 0.028(4) 0.027(5) 0.032(5) 0.008(3) 0.013(4) 0.003(4)
C46 0.034(4) 0.032(5) 0.034(5) 0.011(4) 0.013(4) 0.001(4)
C47 0.049(5) 0.022(5) 0.046(5) 0.010(4) 0.016(4) 0.006(4)
C48 0.035(5) 0.042(6) 0.048(6) 0.015(4) 0.015(4) 0.002(4)
C49 0.029(4) 0.046(6) 0.045(6) 0.013(4) 0.013(4) -0.002(4)
C50 0.030(4) 0.028(5) 0.044(5) 0.007(4) 0.003(4) 0.002(4)
C51 0.046(5) 0.033(6) 0.043(6) 0.012(4) 0.011(4) 0.015(4)
C52 0.035(5) 0.052(6) 0.054(5) 0.013(4) 0.009(4) 0.004(4)
C2 0.047(5) 0.036(6) 0.040(5) 0.024(4) 0.022(4) 0.012(4)
F3 0.046(4) 0.043(5) 0.068(5) 0.022(4) 0.027(4) 0.005(4)
O3 0.050(5) 0.045(5) 0.040(4) 0.008(4) 0.017(4) 0.013(4)

_geom_special_details            
;
 All esds (except the esd in the dihedral angle between two l.s. planes)
 are estimated using the full covariance matrix.  The cell esds are taken
 into account individually in the estimation of esds in distances, angles
 and torsion angles; correlations between esds in cell parameters are only
 used when they are defined by crystal symmetry.  An approximate (isotropic)
 treatment of cell esds is used for estimating esds involving l.s. planes.
;

loop_
_geom_bond_atom_site_label_1
_geom_bond_atom_site_label_2
_geom_bond_distance
_geom_bond_site_symmetry_2
_geom_bond_publ_flag
C3 O3 1.168(11) . ?
C3 Mn1 1.852(9) . ?
F4 C28 1.338(12) . ?
O4 C16 1.340(11) . ?
O4 P1 1.683(8) . ?
C4 C5 1.502(14) . ?
C4 C6 1.515(14) . ?
C4 P1 1.821(11) . ?
C4 H4 1.1200 . ?
F5 C28 1.370(14) . ?
O5 C20 1.338(11) . ?
O5 P2 1.661(8) . ?
C5 H5A 1.0801 . ?
C5 H5B 1.0801 . ?
C5 H5C 1.0801 . ?
F6 C28 1.309(12) . ?
C6 H6A 1.0801 . ?
C6 H6B 1.0801 . ?
C6 H6C 1.0801 . ?
F7 C35 1.379(12) . ?
F7A C35 1.397(12) . ?
C7 C9 1.512(13) . ?
C7 C8 1.523(13) . ?
C7 P1 1.862(10) . ?
C7 H7 1.1200 . ?
F8 C35 1.323(12) . ?
F8A C35 1.301(12) . ?
C8 H8A 1.0801 . ?
C8 H8B 1.0801 . ?
C8 H8C 1.0801 . ?
F9 C35 1.291(12) . ?
F9A C35 1.303(12) . ?
C9 H9A 1.0801 . ?
C9 H9B 1.0801 . ?
C9 H9C 1.0801 . ?
F10 C36 1.305(14) . ?
C10 C11 1.536(12) . ?
C10 C12 1.554(12) . ?
C10 P2 1.833(9) . ?
C10 H10 1.1200 . ?
F11 C36 1.315(13) . ?
Mn1 C2 1.804(8) . ?
Mn1 C1 1.879(10) . ?
Mn1 N1 2.073(8) . ?
Mn1 P1 2.260(5) . ?
Mn1 P2 2.270(5) . ?
F1 C27 1.338(12) . ?
C11 H11A 1.0801 . ?
C11 H11B 1.0801 . ?
C11 H11C 1.0801 . ?
F12 C36 1.319(12) . ?
C12 H12A 1.0801 . ?
C12 H12B 1.0801 . ?
C12 H12C 1.0801 . ?
F13 C43 1.304(13) . ?
C13 C14 1.543(11) . ?
C13 C15 1.556(11) . ?
C13 P2 1.824(10) . ?
C13 H13 1.1200 . ?
F14 C43 1.329(13) . ?
C14 H14A 1.0801 . ?
C14 H14B 1.0801 . ?
C14 H14C 1.0801 . ?
F15 C43 1.363(13) . ?
C15 H15A 1.0801 . ?
C15 H15B 1.0801 . ?
C15 H15C 1.0801 . ?
F16 C44 1.293(12) . ?
F16A C44 1.293(14) . ?
C16 N1 1.341(11) . ?
C16 C17 1.395(12) . ?
F17 C44 1.293(13) . ?
F17A C44 1.281(15) . ?
C17 C18 1.380(13) . ?
C17 H17 1.1000 . ?
F18 C44 1.257(12) . ?
F18A C44 1.272(14) . ?
C18 C19 1.398(12) . ?
C18 H18 1.1000 . ?
F19 C51 1.317(11) . ?
C19 C20 1.390(11) . ?
C19 H19 1.1000 . ?
F20 C51 1.367(12) . ?
C20 N1 1.395(11) . ?
F21 C51 1.319(12) . ?
C1 O1 1.129(11) . ?
F2 C27 1.342(11) . ?
O2 C2 1.164(10) . ?
B1 C45 1.637(12) . ?
B1 C37 1.660(11) . ?
B1 C29 1.664(12) . ?
B1 C21 1.668(12) . ?
C21 C26 1.386(10) . ?
C21 C22 1.423(10) . ?
F22 C52 1.320(13) . ?
F22A C52 1.316(12) . ?
C22 C23 1.417(11) . ?
C22 H22 1.1000 . ?
F23 C52 1.317(13) . ?
F23A C52 1.301(12) . ?
C23 C24 1.398(11) . ?
C23 C27 1.508(11) . ?
F24 C52 1.377(13) . ?
F24A C52 1.401(12) . ?
C24 C25 1.413(11) . ?
C24 H24 1.1000 . ?
C25 C26 1.399(11) . ?
C25 C28 1.511(11) . ?
C26 H26 1.1000 . ?
C27 F3 1.338(12) . ?
C29 C34 1.404(11) . ?
C29 C30 1.434(11) . ?
C30 C31 1.381(11) . ?
C30 H30 1.1000 . ?
C31 C32 1.417(12) . ?
C31 C35 1.500(13) . ?
C32 C33 1.390(13) . ?
C32 H32 1.1000 . ?
C33 C34 1.399(11) . ?
C33 C36 1.512(12) . ?
C34 H34 1.1000 . ?
C37 C42 1.376(11) . ?
C37 C38 1.417(11) . ?
C38 C39 1.414(11) . ?
C38 H38 1.1000 . ?
C39 C40 1.428(12) . ?
C39 C43 1.481(12) . ?
C40 C41 1.382(12) . ?
C40 H40 1.1000 . ?
C41 C42 1.409(11) . ?
C41 C44 1.512(13) . ?
C42 H42 1.1000 . ?
C45 C50 1.369(10) . ?
C45 C46 1.404(11) . ?
C46 C47 1.403(12) . ?
C46 H46 1.1000 . ?
C47 C48 1.391(12) . ?
C47 C51 1.534(11) . ?
C48 C49 1.404(12) . ?
C48 H48 1.1000 . ?
C49 C50 1.403(12) . ?
C49 C52 1.492(12) . ?
C50 H50 1.1000 . ?

loop_
_geom_angle_atom_site_label_1
_geom_angle_atom_site_label_2
_geom_angle_atom_site_label_3
_geom_angle
_geom_angle_site_symmetry_1
_geom_angle_site_symmetry_3
_geom_angle_publ_flag
O3 C3 Mn1 174.1(8) . . ?
C16 O4 P1 118.8(6) . . ?
C5 C4 C6 112.0(9) . . ?
C5 C4 P1 113.2(7) . . ?
C6 C4 P1 111.7(7) . . ?
C5 C4 H4 106.5 . . ?
C6 C4 H4 106.5 . . ?
P1 C4 H4 106.5 . . ?
C20 O5 P2 119.2(6) . . ?
C4 C5 H5A 109.5 . . ?
C4 C5 H5B 109.5 . . ?
H5A C5 H5B 109.5 . . ?
C4 C5 H5C 109.5 . . ?
H5A C5 H5C 109.5 . . ?
H5B C5 H5C 109.5 . . ?
C4 C6 H6A 109.5 . . ?
C4 C6 H6B 109.5 . . ?
H6A C6 H6B 109.5 . . ?
C4 C6 H6C 109.5 . . ?
H6A C6 H6C 109.5 . . ?
H6B C6 H6C 109.5 . . ?
C9 C7 C8 112.4(8) . . ?
C9 C7 P1 110.6(7) . . ?
C8 C7 P1 113.0(7) . . ?
C9 C7 H7 106.8 . . ?
C8 C7 H7 106.8 . . ?
P1 C7 H7 106.8 . . ?
C7 C8 H8A 109.5 . . ?
C7 C8 H8B 109.5 . . ?
H8A C8 H8B 109.5 . . ?
C7 C8 H8C 109.5 . . ?
H8A C8 H8C 109.5 . . ?
H8B C8 H8C 109.5 . . ?
C7 C9 H9A 109.5 . . ?
C7 C9 H9B 109.5 . . ?
H9A C9 H9B 109.5 . . ?
C7 C9 H9C 109.5 . . ?
H9A C9 H9C 109.5 . . ?
H9B C9 H9C 109.5 . . ?
C11 C10 C12 111.8(7) . . ?
C11 C10 P2 112.8(6) . . ?
C12 C10 P2 110.0(6) . . ?
C11 C10 H10 107.3 . . ?
C12 C10 H10 107.3 . . ?
P2 C10 H10 107.3 . . ?
C2 Mn1 C3 85.9(4) . . ?
C2 Mn1 C1 88.7(4) . . ?
C3 Mn1 C1 174.6(4) . . ?
C2 Mn1 N1 178.4(4) . . ?
C3 Mn1 N1 92.5(3) . . ?
C1 Mn1 N1 92.9(4) . . ?
C2 Mn1 P1 99.5(3) . . ?
C3 Mn1 P1 91.3(3) . . ?
C1 Mn1 P1 89.2(3) . . ?
N1 Mn1 P1 80.3(2) . . ?
C2 Mn1 P2 100.1(3) . . ?
C3 Mn1 P2 94.0(3) . . ?
C1 Mn1 P2 87.3(3) . . ?
N1 Mn1 P2 80.2(3) . . ?
P1 Mn1 P2 160.0(2) . . ?
O4 P1 C4 103.0(5) . . ?
O4 P1 C7 100.3(5) . . ?
C4 P1 C7 105.8(5) . . ?
O4 P1 Mn1 102.0(3) . . ?
C4 P1 Mn1 123.2(4) . . ?
C7 P1 Mn1 118.5(4) . . ?
C10 C11 H11A 109.5 . . ?
C10 C11 H11B 109.5 . . ?
H11A C11 H11B 109.5 . . ?
C10 C11 H11C 109.5 . . ?
H11A C11 H11C 109.5 . . ?
H11B C11 H11C 109.5 . . ?
C10 C12 H12A 109.5 . . ?
C10 C12 H12B 109.5 . . ?
H12A C12 H12B 109.5 . . ?
C10 C12 H12C 109.5 . . ?
H12A C12 H12C 109.5 . . ?
H12B C12 H12C 109.5 . . ?
C14 C13 C15 110.4(7) . . ?
C14 C13 P2 113.8(6) . . ?
C15 C13 P2 112.8(6) . . ?
C14 C13 H13 106.4 . . ?
C15 C13 H13 106.4 . . ?
P2 C13 H13 106.4 . . ?
C13 C14 H14A 109.5 . . ?
C13 C14 H14B 109.5 . . ?
H14A C14 H14B 109.5 . . ?
C13 C14 H14C 109.5 . . ?
H14A C14 H14C 109.5 . . ?
H14B C14 H14C 109.5 . . ?
C13 C15 H15A 109.5 . . ?
C13 C15 H15B 109.5 . . ?
H15A C15 H15B 109.5 . . ?
C13 C15 H15C 109.5 . . ?
H15A C15 H15C 109.5 . . ?
H15B C15 H15C 109.5 . . ?
O4 C16 N1 118.0(7) . . ?
O4 C16 C17 120.8(8) . . ?
N1 C16 C17 121.1(8) . . ?
C18 C17 C16 120.0(8) . . ?
C18 C17 H17 120.0 . . ?
C16 C17 H17 120.0 . . ?
C17 C18 C19 119.5(8) . . ?
C17 C18 H18 120.3 . . ?
C19 C18 H18 120.3 . . ?
C20 C19 C18 119.2(8) . . ?
C20 C19 H19 120.4 . . ?
C18 C19 H19 120.4 . . ?
O5 C20 C19 121.8(7) . . ?
O5 C20 N1 117.5(7) . . ?
C19 C20 N1 120.5(8) . . ?
C16 N1 C20 119.7(7) . . ?
C16 N1 Mn1 120.6(6) . . ?
C20 N1 Mn1 119.7(6) . . ?
O1 C1 Mn1 174.0(8) . . ?
O5 P2 C13 97.7(4) . . ?
O5 P2 C10 102.8(4) . . ?
C13 P2 C10 106.9(4) . . ?
O5 P2 Mn1 103.2(3) . . ?
C13 P2 Mn1 118.9(3) . . ?
C10 P2 Mn1 122.7(4) . . ?
C45 B1 C37 110.1(7) . . ?
C45 B1 C29 113.7(7) . . ?
C37 B1 C29 102.4(6) . . ?
C45 B1 C21 104.7(6) . . ?
C37 B1 C21 113.5(7) . . ?
C29 B1 C21 112.6(6) . . ?
C26 C21 C22 117.9(7) . . ?
C26 C21 B1 120.8(6) . . ?
C22 C21 B1 121.0(6) . . ?
C23 C22 C21 120.9(7) . . ?
C23 C22 H22 119.6 . . ?
C21 C22 H22 119.6 . . ?
C24 C23 C22 119.9(7) . . ?
C24 C23 C27 118.8(7) . . ?
C22 C23 C27 121.2(7) . . ?
C23 C24 C25 118.7(7) . . ?
C23 C24 H24 120.6 . . ?
C25 C24 H24 120.6 . . ?
C26 C25 C24 120.6(7) . . ?
C26 C25 C28 121.4(7) . . ?
C24 C25 C28 117.7(7) . . ?
C21 C26 C25 121.5(7) . . ?
C21 C26 H26 119.2 . . ?
C25 C26 H26 119.2 . . ?
F3 C27 F1 106.8(8) . . ?
F3 C27 F2 108.4(8) . . ?
F1 C27 F2 105.5(8) . . ?
F3 C27 C23 112.8(7) . . ?
F1 C27 C23 111.6(8) . . ?
F2 C27 C23 111.4(7) . . ?
F6 C28 F4 108.0(10) . . ?
F6 C28 F5 105.7(9) . . ?
F4 C28 F5 106.6(9) . . ?
F6 C28 C25 111.5(8) . . ?
F4 C28 C25 111.7(8) . . ?
F5 C28 C25 113.0(9) . . ?
C34 C29 C30 116.3(7) . . ?
C34 C29 B1 123.5(7) . . ?
C30 C29 B1 119.7(7) . . ?
C31 C30 C29 122.4(8) . . ?
C31 C30 H30 118.8 . . ?
C29 C30 H30 118.8 . . ?
C30 C31 C32 119.9(8) . . ?
C30 C31 C35 121.2(7) . . ?
C32 C31 C35 118.8(7) . . ?
C33 C32 C31 118.3(8) . . ?
C33 C32 H32 120.8 . . ?
C31 C32 H32 120.8 . . ?
C32 C33 C34 121.8(8) . . ?
C32 C33 C36 118.4(8) . . ?
C34 C33 C36 119.6(8) . . ?
C33 C34 C29 121.2(8) . . ?
C33 C34 H34 119.4 . . ?
C29 C34 H34 119.4 . . ?
F8A C35 F9A 110.5(11) . . ?
F9 C35 F8 109.8(11) . . ?
F9 C35 F7 104.7(11) . . ?
F8 C35 F7 102.2(9) . . ?
F8A C35 F7A 101.8(11) . . ?
F9A C35 F7A 102.5(10) . . ?
F9 C35 C31 117.0(10) . . ?
F8A C35 C31 116.6(10) . . ?
F9A C35 C31 115.4(11) . . ?
F8 C35 C31 113.1(10) . . ?
F7 C35 C31 108.7(9) . . ?
F7A C35 C31 108.1(9) . . ?
F10 C36 F11 106.8(10) . . ?
F10 C36 F12 105.2(9) . . ?
F11 C36 F12 105.2(10) . . ?
F10 C36 C33 114.0(8) . . ?
F11 C36 C33 112.4(8) . . ?
F12 C36 C33 112.6(8) . . ?
C42 C37 C38 115.3(7) . . ?
C42 C37 B1 120.3(7) . . ?
C38 C37 B1 123.9(7) . . ?
C39 C38 C37 122.6(8) . . ?
C39 C38 H38 118.7 . . ?
C37 C38 H38 118.7 . . ?
C38 C39 C40 119.6(8) . . ?
C38 C39 C43 122.6(8) . . ?
C40 C39 C43 117.8(7) . . ?
C41 C40 C39 117.8(7) . . ?
C41 C40 H40 121.1 . . ?
C39 C40 H40 121.1 . . ?
C40 C41 C42 120.8(8) . . ?
C40 C41 C44 119.2(7) . . ?
C42 C41 C44 120.0(7) . . ?
C37 C42 C41 123.9(8) . . ?
C37 C42 H42 118.0 . . ?
C41 C42 H42 118.0 . . ?
F13 C43 F14 107.1(9) . . ?
F13 C43 F15 106.7(9) . . ?
F14 C43 F15 105.0(10) . . ?
F13 C43 C39 112.6(9) . . ?
F14 C43 C39 111.5(8) . . ?
F15 C43 C39 113.5(8) . . ?
F18A C44 F17A 106.6(13) . . ?
F18A C44 F16A 105.6(13) . . ?
F17A C44 F16A 105.3(13) . . ?
F18 C44 F16 106.9(10) . . ?
F18 C44 F17 106.7(11) . . ?
F16 C44 F17 104.9(11) . . ?
F18 C44 C41 114.7(9) . . ?
F18A C44 C41 114.3(12) . . ?
F17A C44 C41 112.9(13) . . ?
F16A C44 C41 111.4(12) . . ?
F16 C44 C41 111.9(9) . . ?
F17 C44 C41 111.1(8) . . ?
C50 C45 C46 117.6(8) . . ?
C50 C45 B1 120.5(7) . . ?
C46 C45 B1 121.2(7) . . ?
C47 C46 C45 120.7(7) . . ?
C47 C46 H46 119.7 . . ?
C45 C46 H46 119.7 . . ?
C48 C47 C46 121.3(8) . . ?
C48 C47 C51 117.8(8) . . ?
C46 C47 C51 120.9(8) . . ?
C47 C48 C49 117.8(9) . . ?
C47 C48 H48 121.1 . . ?
C49 C48 H48 121.1 . . ?
C50 C49 C48 120.0(8) . . ?
C50 C49 C52 120.7(7) . . ?
C48 C49 C52 119.2(8) . . ?
C45 C50 C49 122.5(8) . . ?
C45 C50 H50 118.8 . . ?
C49 C50 H50 118.8 . . ?
F19 C51 F21 108.4(8) . . ?
F19 C51 F20 105.0(9) . . ?
F21 C51 F20 108.5(8) . . ?
F19 C51 C47 110.7(8) . . ?
F21 C51 C47 113.2(8) . . ?
F20 C51 C47 110.7(7) . . ?
F23A C52 F22A 110.7(10) . . ?
F23 C52 F22 109.1(11) . . ?
F23 C52 F24 103.7(11) . . ?
F22 C52 F24 104.2(11) . . ?
F23A C52 F24A 103.0(10) . . ?
F22A C52 F24A 102.1(10) . . ?
F23A C52 C49 115.6(9) . . ?
F22A C52 C49 115.6(10) . . ?
F23 C52 C49 115.1(11) . . ?
F22 C52 C49 114.6(10) . . ?
F24 C52 C49 109.1(9) . . ?
F24A C52 C49 108.1(8) . . ?
O2 C2 Mn1 177.2(8) . . ?

_refine_diff_density_max         0.211
_refine_diff_density_min         -0.225
_refine_diff_density_rms         0.049

_shelx_res_file                  
;
TITL JG064_a.res in P-1
    JG064_a.res
    created by SHELXL-2018/3 at 21:49:53 on 23-Oct-2022
REM Old TITL 1 in P1
REM SHELXT solution in P-1: R1 0.300, Rweak 0.167, Alpha 0.207
REM <I/s>   0.000 for    0 systematic absences,  Orientation as input
REM Formula found by SHELXT:  C58 B N4 O5 F17 P
CELL  0.02508  13.0245  14.1722  17.0849  105.823  106.400   97.542
ZERR    2.000   0.0006   0.0009   0.0012    0.005    0.005    0.005
LATT  1
SFAC C 0.1361 0.3731 0.5482 3.2814 1.2266 13.0456 0.5971 41.0202 =
 0 0 0 0 0.770 12.010
SFAC H 0.0367 0.5608 0.1269 3.7913 0.2360 13.5557 0.1290 37.7229 =
 0 0 0 0 0.320 1.008
SFAC B 0.1298 0.4180 0.5200 3.9214 1.3767 16.6634 0.7666 51.7511 =
 0 0 0 0 0.820 10.810
SFAC N 0.1372 0.3287 0.5344 2.6733 1.0862 10.3165 0.4547 32.7631 =
 0 0 0 0 0.700 14.010
SFAC O 0.1433 0.3055 0.5103 2.2683 0.9370 8.2625 0.3923 25.6645 =
 0 0 0 0 0.660 16.000
SFAC F 0.1516 0.2888 0.5193 2.0619 0.8220 7.2628 0.3081 22.0262 =
 0 0 0 0 0.640 19.000
SFAC P 0.3540 0.3941 0.9397 3.1810 2.6203 15.6579 1.5707 49.5239 =
 0 0 0 0 1.100 30.970
SFAC Mn 0.5552 0.3947 2.0073 3.4800 2.5678 19.5862 2.3695 74.9201 =
 0 0 0 0 1.370 54.940
UNIT 104 86 2 2 10 48 4 2
L.S. 20
TEMP -193
BOND
LIST 6
FMAP 2
PLAN 1
BOND $H
ACTA
SADI F7 F8 F8 F9 F9 F7 F7A F8A F8A F9A F9A F7A
SADI C31 F7 C31 F8 C31 F9 C31 F7A C31 F8A C31 F9A
SADI C35 F7 C35 F8 C35 F9 C35 F7A C35 F8A C35 F9A
SADI F16 F17 F17 F18 F18 F16 F16A F17A F17A F18A F18A F16A
SADI C41 F16 C41 F17 C41 F18 C41 F16A C41 F17A C41 F18A
SADI C44 F16 C44 F17 C44 F18 C44 F16A C44 F17A C44 F18A
SADI F22 F23 F23 F24 F24 F22 F22A F23A F23A F24A F24A F22A
SADI C49 F22 C49 F23 C49 F24 C49 F22A C49 F23A C49 F24A
SADI C52 F22 C52 F23 C52 F24 C52 F22A C52 F23A C52 F24A
RIGU C35 F7 F8 F9 F7A F8A F9A =
 C44 F16 F17 F18 F16A F17A F18A =
 C52 F22 F23 F24 F22A F23A F24A
SIMU 0.02 F7 F8 F9 F7A F8A F9A
SIMU 0.02 F16 F17 F18 16A F17A F18A
SIMU 0.02 F22 F23 F24 F22A F23A F24A
OMIT  0   1   0
WGHT    0.195600    1.417400
EXTI 1919.718262
FVAR       1.94572   0.50243   0.72772   0.41559
C3    1    0.783317    1.004056    0.217761    11.00000    0.03835    0.04328 =
         0.02191    0.01306    0.00588    0.00441
F4    6    0.042966    0.586182   -0.045235    11.00000    0.06615    0.06275 =
         0.03484    0.01407    0.01477    0.01643
O4    5    0.619310    0.856876    0.299337    11.00000    0.05948    0.05407 =
         0.04175    0.02539    0.02360    0.02383
C4    1    0.605633    1.054302    0.328326    11.00000    0.05169    0.03876 =
         0.06417    0.00526    0.02524    0.01099
AFIX  13  1.1200
H4    2    0.534294    1.053975    0.352668    11.00000   -1.20000
AFIX   0
F5    6    0.097378    0.744997    0.030277    11.00000    0.07163    0.05527 =
         0.08032    0.04426    0.00758    0.02082
O5    5    0.790926    0.741916    0.099953    11.00000    0.05055    0.04323 =
         0.04611    0.01895    0.02557    0.02437
C5    1    0.705579    1.069003    0.404502    11.00000    0.07379    0.03216 =
         0.05931    0.00127    0.00778   -0.00377
AFIX 137  1.0800
H5A   2    0.777971    1.076195    0.385683    11.00000   -1.50000
H5B   2    0.698543    1.004943    0.426906    11.00000   -1.50000
H5C   2    0.712093    1.136442    0.455696    11.00000   -1.50000
AFIX   0
F6    6   -0.026851    0.649909    0.050828    11.00000    0.05814    0.11352 =
         0.05140    0.03846    0.02059    0.04606
C6    1    0.611292    1.141410    0.293142    11.00000    0.06276    0.04289 =
         0.07090    0.00771    0.03236    0.00413
AFIX 137  1.0800
H6A   2    0.677265    1.143454    0.266553    11.00000   -1.50000
H6B   2    0.626207    1.211142    0.344596    11.00000   -1.50000
H6C   2    0.534436    1.131716    0.243200    11.00000   -1.50000
AFIX   0
PART 1
F7    6    0.668483    0.781648    0.521309    21.00000    0.05364    0.05908 =
         0.04969   -0.01659    0.02910   -0.02594
PART 2
F7A   6    0.525537    0.888927    0.499926   -21.00000    0.05277    0.07135 =
         0.04807    0.03330    0.01079   -0.01741
PART 0
C7    1    0.424220    0.885262    0.208136    11.00000    0.04208    0.05387 =
         0.05545    0.02092    0.02360    0.01064
AFIX  13  1.1200
H7    2    0.405147    0.807872    0.160508    11.00000   -1.20000
AFIX   0
PART 1
F8    6    0.604393    0.876003    0.604338    21.00000    0.01307    0.03722 =
         0.04452    0.01150    0.00370    0.00750
PART 2
F8A   6    0.639744    0.802312    0.478986   -21.00000    0.09471    0.07987 =
         0.07707   -0.00157    0.05342   -0.00997
PART 0
C8    1    0.383687    0.874486    0.281309    11.00000    0.05807    0.06555 =
         0.08804    0.03455    0.03264    0.01189
AFIX 137  1.0800
H8A   2    0.301397    0.827914    0.254731    11.00000   -1.50000
H8B   2    0.383383    0.947942    0.321394    11.00000   -1.50000
H8C   2    0.437540    0.839962    0.319684    11.00000   -1.50000
AFIX   0
PART 1
F9    6    0.559334    0.865361    0.471233    21.00000    0.07759    0.09174 =
         0.04487    0.03013   -0.01177   -0.04799
PART 2
F9A   6    0.629867    0.859907    0.605523   -21.00000    0.01349    0.04180 =
         0.05332    0.00619   -0.00232    0.00644
PART 0
C9    1    0.364346    0.948282    0.160653    11.00000    0.05194    0.06007 =
         0.08965    0.03837    0.03622    0.01974
AFIX 137  1.0800
H9A   2    0.403587    0.962596    0.115852    11.00000   -1.50000
H9B   2    0.366711    1.018916    0.206462    11.00000   -1.50000
H9C   2    0.279954    0.908368    0.125714    11.00000   -1.50000
AFIX   0
F10   6    0.374878    0.437667    0.578484    11.00000    0.12010    0.06105 =
         0.05549    0.03266    0.02280    0.01774
C10   1    0.877738    0.894425    0.051970    11.00000    0.04007    0.02961 =
         0.03974    0.00817    0.01930    0.00122
AFIX  13  1.1200
H10   2    0.894903    0.844517   -0.003871    11.00000   -1.20000
AFIX   0
F11   6    0.365936    0.571022    0.665625    11.00000    0.15648    0.11127 =
         0.08579    0.06948    0.08457    0.08471
MN1   8    0.660150    0.905328    0.143705    11.00000    0.03326    0.03403 =
         0.03392    0.01517    0.01466    0.00710
P1    7    0.575540    0.933735    0.243824    11.00000    0.05018    0.03320 =
         0.03959    0.01575    0.01904    0.01244
F1    6    0.405621    0.498587    0.046964    11.00000    0.05575    0.05126 =
         0.05553    0.00921    0.03539    0.01478
C11   1    0.977165    0.913532    0.132998    11.00000    0.03781    0.05283 =
         0.06613    0.02564    0.02583    0.01052
AFIX 137  1.0800
H11A  2    0.984195    0.843422    0.145290    11.00000   -1.50000
H11B  2    0.966314    0.965998    0.187590    11.00000   -1.50000
H11C  2    1.050920    0.944617    0.123108    11.00000   -1.50000
AFIX   0
F12   6    0.518332    0.543738    0.660315    11.00000    0.05482    0.11095 =
         0.08546    0.07207    0.00139    0.01173
C12   1    0.861500    0.993345    0.032490    11.00000    0.04752    0.05494 =
         0.04307    0.02183    0.01825    0.00790
AFIX 137  1.0800
H12A  2    0.936485    1.030700    0.028124    11.00000   -1.50000
H12B  2    0.841015    1.042192    0.083727    11.00000   -1.50000
H12C  2    0.795712    0.975919   -0.027923    11.00000   -1.50000
AFIX   0
F13   6   -0.035948    0.936167    0.347237    11.00000    0.07727    0.06952 =
         0.08951    0.04473    0.01381    0.03546
C13   1    0.670946    0.744887   -0.051051    11.00000    0.05002    0.04470 =
         0.03954    0.02566    0.02370    0.01841
AFIX  13  1.1200
H13   2    0.604845    0.691629   -0.044443    11.00000   -1.20000
AFIX   0
F14   6    0.123352    0.946748    0.337444    11.00000    0.09739    0.03857 =
         0.08015    0.02821    0.04028    0.03081
C14   1    0.737678    0.679480   -0.095063    11.00000    0.05608    0.03460 =
         0.04617    0.00142    0.00984    0.01181
AFIX 137  1.0800
H14A  2    0.683870    0.627633   -0.156721    11.00000   -1.50000
H14B  2    0.774377    0.637722   -0.054632    11.00000   -1.50000
H14C  2    0.801503    0.727299   -0.104646    11.00000   -1.50000
AFIX   0
F15   6    0.105178    1.008362    0.460272    11.00000    0.09770    0.03274 =
         0.08292    0.01214    0.03323    0.01660
C15   1    0.611669    0.800950   -0.110578    11.00000    0.04465    0.03276 =
         0.03609    0.00725    0.00596    0.00996
AFIX 137  1.0800
H15A  2    0.553189    0.746662   -0.169008    11.00000   -1.50000
H15B  2    0.671488    0.845506   -0.126616    11.00000   -1.50000
H15C  2    0.569174    0.849606   -0.077441    11.00000   -1.50000
AFIX   0
PART 1
F16   6    0.025815    0.664338    0.587851    31.00000    0.09992    0.21338 =
         0.07349    0.09005    0.05552    0.07264
PART 2
F16A  6   -0.140608    0.694722    0.504833   -31.00000    0.07000    0.12106 =
         0.10714    0.07680    0.05806    0.03972

PART 0
C16   1    0.680840    0.795384    0.271786    11.00000    0.05564    0.05169 =
         0.03387    0.03055    0.02859    0.02175
PART 1
F17   6   -0.113962    0.598241    0.482743    31.00000    0.11188    0.09363 =
         0.08861    0.01416    0.07120   -0.01992
PART 2
F17A  6    0.005328    0.734180    0.604075   -31.00000    0.12868    0.11529 =
         0.05131    0.00762    0.03386   -0.01114
PART 0
C17   1    0.712577    0.725527    0.312195    11.00000    0.06809    0.06021 =
         0.05055    0.03791    0.03265    0.02550
AFIX  43  1.1000
H17   2    0.690371    0.722865    0.369205    11.00000   -1.20000
AFIX   0
PART 1
F18   6   -0.089794    0.745049    0.556311    31.00000    0.21105    0.09019 =
         0.15638    0.08487    0.16006    0.09566
PART 2
F18A  6   -0.049455    0.589959    0.519836   -31.00000    0.15620    0.06413 =
         0.12750    0.03837    0.10874    0.05413
PART 0
C18   1    0.771837    0.659763    0.280632    11.00000    0.06179    0.05660 =
         0.06972    0.04823    0.03287    0.03434
AFIX  43  1.1000
H18   2    0.797503    0.604870    0.312505    11.00000   -1.20000
AFIX   0
F19   6    0.130929    0.139699    0.163367    11.00000    0.04961    0.04042 =
         0.03766    0.00030    0.01458    0.00043
C19   1    0.798974    0.663491    0.207818    11.00000    0.05424    0.05038 =
         0.04587    0.02899    0.02532    0.02325
AFIX  43  1.1000
H19   2    0.847531    0.612633    0.182550    11.00000   -1.20000
AFIX   0
F20   6    0.134359    0.144734    0.289811    11.00000    0.07113    0.03928 =
         0.05329    0.02052    0.01947    0.01667
C20   1    0.763842    0.732248    0.167761    11.00000    0.04250    0.03547 =
         0.05368    0.02453    0.02369    0.01935
F21   6    0.272485    0.228823    0.270528    11.00000    0.05392    0.03906 =
         0.05567    0.00971    0.00796    0.01855
N1    4    0.707297    0.800421    0.202398    11.00000    0.03430    0.03412 =
         0.04255    0.01656    0.01198    0.00474
C1    1    0.530717    0.814442    0.064126    11.00000    0.03455    0.02766 =
         0.04594    0.01391    0.01195    0.00148
P2    7    0.750385    0.828931    0.057758    11.00000    0.03195    0.03472 =
         0.03808    0.01455    0.01606    0.00799
F2    6    0.485405    0.518950    0.179833    11.00000    0.04695    0.05486 =
         0.05018    0.02756    0.02421    0.02289
O2    5    0.602293    1.061742    0.064663    11.00000    0.04763    0.04515 =
         0.03775    0.02107    0.00978    0.01222
B1    3    0.191496    0.587680    0.328030    11.00000    0.03943    0.02741 =
         0.03773    0.01314    0.01823    0.01045
O1    5    0.449591    0.766873    0.015384    11.00000    0.04106    0.04153 =
         0.06143    0.01761    0.01114   -0.00480
C21   1    0.217072    0.605323    0.242133    11.00000    0.02055    0.03269 =
         0.02122    0.00756    0.00589   -0.00104
PART 1
F22   6   -0.228358    0.236098    0.147906    41.00000    0.05343    0.05922 =
         0.13486    0.01275    0.00943   -0.01619
PART 2
F22A  6   -0.218066    0.406283    0.161909   -41.00000    0.04701    0.06420 =
         0.09076    0.02914    0.00244    0.01244

PART 0
C22   1    0.315322    0.587999    0.225738    11.00000    0.03847    0.05114 =
         0.02409    0.01579    0.01945    0.01653
AFIX  43  1.1000
H22   2    0.381699    0.575641    0.275644    11.00000   -1.20000
AFIX   0
PART 1
F23   6   -0.216556    0.379881    0.128119    41.00000    0.04263    0.08300 =
         0.06200    0.03178    0.01383    0.00982
PART 2
F23A  6   -0.231130    0.295861    0.225835   -41.00000    0.06230    0.12334 =
         0.09466    0.06366    0.03213    0.01811
PART 0
C23   1    0.328845    0.586446    0.146017    11.00000    0.04168    0.04894 =
         0.03505    0.01797    0.02462    0.00613
PART 1
F24   6   -0.218069    0.368008    0.248746    41.00000    0.03143    0.12322 =
         0.07610    0.03250    0.02588    0.01718
PART 2
F24A  6   -0.213725    0.255846    0.102314   -41.00000    0.04679    0.07803 =
         0.07115   -0.00686    0.00836   -0.00629
PART 0
C24   1    0.248145    0.608791    0.084506    11.00000    0.04083    0.04014 =
         0.03065    0.01578    0.02018    0.01281
AFIX  43  1.1000
H24   2    0.260549    0.613640    0.024524    11.00000   -1.20000
AFIX   0
C25   1    0.150309    0.625031    0.100869    11.00000    0.03335    0.05841 =
         0.03394    0.02356    0.01212    0.01843
C26   1    0.138410    0.627407    0.180201    11.00000    0.03790    0.04044 =
         0.02226    0.00409    0.00752    0.00710
AFIX  43  1.1000
H26   2    0.064883    0.647273    0.193726    11.00000   -1.20000
AFIX   0
C27   1    0.430557    0.563418    0.126552    11.00000    0.04212    0.03931 =
         0.04366    0.01714    0.02107    0.01504
C28   1    0.065290    0.650813    0.034075    11.00000    0.05614    0.07042 =
         0.03268    0.02100    0.00984    0.03992
C29   1    0.305471    0.610742    0.411542    11.00000    0.02865    0.03246 =
         0.03605    0.01226    0.01042    0.00505
C30   1    0.392526    0.695900    0.431560    11.00000    0.04251    0.02640 =
         0.03417    0.00654    0.01413   -0.00805
AFIX  43  1.1000
H30   2    0.386097    0.739678    0.386895    11.00000   -1.20000
AFIX   0
C31   1    0.484178    0.725004    0.504867    11.00000    0.03361    0.05023 =
         0.03391    0.01339    0.00608    0.00176
C32   1    0.495223    0.669105    0.562862    11.00000    0.03553    0.05170 =
         0.03630    0.01962    0.00878    0.00832
AFIX  43  1.1000
H32   2    0.568903    0.689803    0.620425    11.00000   -1.20000
AFIX   0
C33   1    0.410573    0.587437    0.545164    11.00000    0.04217    0.04850 =
         0.02936    0.01413    0.01572    0.01028
C34   1    0.317120    0.558709    0.471519    11.00000    0.03246    0.04761 =
         0.02333    0.01211    0.01071    0.00801
AFIX  43  1.1000
H34   2    0.251571    0.494180    0.460398    11.00000   -1.20000
AFIX   0
C35   1    0.574030    0.814394    0.524061    11.00000    0.05203    0.06020 =
         0.03929    0.00972    0.01056   -0.01724
C36   1    0.416522    0.534445    0.611527    11.00000    0.05345    0.04297 =
         0.03986    0.02333    0.02190    0.01548
C37   1    0.121735    0.666469    0.368722    11.00000    0.03889    0.03009 =
         0.03468    0.01308    0.01907    0.01188
C38   1    0.120789    0.762068    0.357941    11.00000    0.05227    0.03237 =
         0.03258    0.01314    0.02604    0.01837
AFIX  43  1.1000
H38   2    0.164004    0.784079    0.316647    11.00000   -1.20000
AFIX   0
C39   1    0.066478    0.830226    0.398185    11.00000    0.05200    0.02378 =
         0.04619    0.00558    0.01678    0.01568
C40   1    0.012333    0.804234    0.453878    11.00000    0.06287    0.05085 =
         0.03987    0.01583    0.03285    0.03268
AFIX  43  1.1000
H40   2   -0.031272    0.855525    0.485483    11.00000   -1.20000
AFIX   0
C41   1    0.016573    0.712501    0.466712    11.00000    0.04366    0.03074 =
         0.04194    0.01161    0.01450    0.00776
C42   1    0.069997    0.646069    0.424132    11.00000    0.04963    0.03266 =
         0.04916    0.01180    0.02534    0.01583
AFIX  43  1.1000
H42   2    0.070366    0.573550    0.435890    11.00000   -1.20000
AFIX   0
C43   1    0.063342    0.929149    0.385385    11.00000    0.06763    0.02000 =
         0.04169    0.00690    0.02004    0.00927
C44   1   -0.041200    0.681871    0.524270    11.00000    0.06753    0.06059 =
         0.04597    0.02011    0.03530    0.02400
C45   1    0.119716    0.471696    0.293181    11.00000    0.02835    0.02709 =
         0.03205    0.00777    0.01324    0.00340
C46   1    0.171060    0.390135    0.287737    11.00000    0.03405    0.03218 =
         0.03393    0.01066    0.01303    0.00065
AFIX  43  1.1000
H46   2    0.261156    0.404283    0.313817    11.00000   -1.20000
AFIX   0
C47   1    0.108670    0.290802    0.249393    11.00000    0.04874    0.02215 =
         0.04585    0.00969    0.01638    0.00582
C48   1   -0.005432    0.270027    0.216005    11.00000    0.03478    0.04196 =
         0.04785    0.01497    0.01537    0.00213
AFIX  43  1.1000
H48   2   -0.054370    0.192102    0.188901    11.00000   -1.20000
AFIX   0
C49   1   -0.056059    0.351853    0.218056    11.00000    0.02920    0.04585 =
         0.04518    0.01308    0.01295   -0.00212
C50   1    0.007763    0.450639    0.256739    11.00000    0.02953    0.02760 =
         0.04367    0.00662    0.00311    0.00230
AFIX  43  1.1000
H50   2   -0.033691    0.513560    0.257839    11.00000   -1.20000
AFIX   0
C51   1    0.164328    0.201422    0.243337    11.00000    0.04629    0.03338 =
         0.04292    0.01171    0.01109    0.01484
C52   1   -0.178282    0.332246    0.182421    11.00000    0.03540    0.05156 =
         0.05418    0.01333    0.00881    0.00445
C2    1    0.622179    0.999306    0.095064    11.00000    0.04652    0.03617 =
         0.03994    0.02426    0.02205    0.01234
F3    6    0.499522    0.645394    0.131749    11.00000    0.04572    0.04340 =
         0.06822    0.02198    0.02726    0.00537
O3    5    0.858051    1.071411    0.260025    11.00000    0.05009    0.04465 =
         0.04043    0.00807    0.01662    0.01345
HKLF 4


REM  JG064_a.res in P-1
REM wR2 = 0.4084, GooF = S = 1.028, Restrained GooF = 1.033 for all data
REM R1 = 0.1514 for 5780 Fo > 4sig(Fo) and 0.1993 for all 9903 data
REM 868 parameters refined using 339 restraints

END

WGHT      0.2000      0.0000

REM Highest difference peak  0.211,  deepest hole -0.225,  1-sigma level  0.049
Q1    1  -0.2153  0.3430  0.1759  11.00000  0.05    0.21
;
_shelx_res_checksum              52953
####################################################################### 
# 
# This file contains crystal structure data downloaded from the 
# Cambridge Structural Database (CSD) hosted by the Cambridge 
# Crystallographic Data Centre (CCDC).
# 
# Full information about CCDC data access policies and citation 
# guidelines are available at http://www.ccdc.cam.ac.uk/access/V1 
# 
# Audit and citation data items may have been added by the CCDC. 
# Please retain this information to preserve the provenance of 
# this file and to allow appropriate attribution of the data. 
# 
#######################################################################

data_asw21133
_database_code_depnum_ccdc_archive 'CCDC 2271684'
loop_
_audit_author_name
_audit_author_address
'Joe C. Goodall'
;University of York
United Kingdom
;
_audit_update_record             
;
2023-06-22 deposited with the CCDC.	2023-08-03 downloaded from the CCDC.
;
# start Validation Reply Form
_vrf_PLAT213_asw21133            
;
PROBLEM: Atom F9A             has ADP max/min Ratio .....        6.7 prolat
RESPONSE: Spinning CF3 group disorder. Modelled using split site. Strong restraints did not reduce the prolate nature any further.
;
_vrf_SYMMS02_asw21133            
;
PROBLEM: All angles should not be 90 for a monoclinic cell
RESPONSE: Crystal was a pseudomerohedral twin, with beta very close to 90.
;
_vrf_PLAT181_asw21133            
;
PROBLEM: All Angles Exactly 90 Degrees in Monoclinic Cell     Please Check
RESPONSE: Crystal was a pseudomerohedral twin, with beta very close to 90.
;
_vrf_PLAT182_asw21133            
;
PROBLEM: All Angles with zero s.u. in Monoclinic Cell ...     Please Check
RESPONSE: Crystal was a pseudomerohedral twin, with beta very close to 90.
;
_vrf_PLAT213_asw21133_2          
;
PROBLEM: Atom F8A             has ADP max/min Ratio .....        4.3 prolat
RESPONSE: Spinning CF3 group disorder. Modelled using split site. Strong restraints did not reduce the prolate nature any further.
;
_vrf_PLAT215_asw21133            
;
PROBLEM: Disordered F10A      has ADP max/min Ratio .....        4.7 Note
RESPONSE: Spinning CF3 group disorder. Modelled using split site. Strong restraints did not reduce the prolate nature any further.
;
_vrf_PLAT234_asw21133            
;
PROBLEM: Large Hirshfeld Difference F19A     --C54      .       0.30 Ang.
RESPONSE: Spinning CF3 group disorder.
;
_vrf_PLAT241_asw21133            
;
PROBLEM: High   'MainMol' Ueq as Compared to Neighbors of         F6 Check
RESPONSE: Spinning CF3 group disorder.
;
# Added during the CSD deposition process: Thursday 22 June 2023 02:28 PM
# end Validation Reply Form

_audit_creation_date             2023-06-15
_audit_creation_method           
;
Olex2 1.5
(compiled 2021.08.20 svn.r13c46975 for OlexSys, GUI svn.r6396)
;
_shelx_SHELXL_version_number     2018/3
loop_
_audit_author_email
jcg536@york.ac.uk
_chemical_name_common            ?
_chemical_name_systematic        ?
_chemical_formula_moiety         
'C23 H39 Mn N O5 P2, C32 H12 B F24, 0.5(C6 H14)'
_chemical_formula_sum            'C58 H58 B F24 Mn N O5 P2'
_chemical_formula_weight         1432.74
_chemical_melting_point          ?
_chemical_oxdiff_formula         'C56 H57 Mn1 N1 O5 P2 B1 F24'
_chemical_oxdiff_usercomment     'Joe Goodall - iPrPONOPMn(THF)(CO)2 BArF4'
loop_
_atom_type_symbol
_atom_type_description
_atom_type_scat_dispersion_real
_atom_type_scat_dispersion_imag
_atom_type_scat_source
C C 0.0181 0.0091 'International Tables Vol C Tables 4.2.6.8 and 6.1.1.4'
H H 0.0000 0.0000 'International Tables Vol C Tables 4.2.6.8 and 6.1.1.4'
B B 0.0090 0.0039 'International Tables Vol C Tables 4.2.6.8 and 6.1.1.4'
F F 0.0727 0.0534 'International Tables Vol C Tables 4.2.6.8 and 6.1.1.4'
Mn Mn -0.5299 2.8052 'International Tables Vol C Tables 4.2.6.8 and 6.1.1.4'
N N 0.0311 0.0180 'International Tables Vol C Tables 4.2.6.8 and 6.1.1.4'
O O 0.0492 0.0322 'International Tables Vol C Tables 4.2.6.8 and 6.1.1.4'
P P 0.2955 0.4335 'International Tables Vol C Tables 4.2.6.8 and 6.1.1.4'

_shelx_space_group_comment       
;
The symmetry employed for this shelxl refinement is uniquely defined
by the following loop, which should always be used as a source of
symmetry information in preference to the above space-group names.
They are only intended as comments.
;
_space_group_crystal_system      monoclinic
_space_group_IT_number           14
_space_group_name_H-M_alt        'P 1 21/n 1'
_space_group_name_Hall           '-P 2yn'
loop_
_space_group_symop_operation_xyz
'x, y, z'
'-x+1/2, y+1/2, -z+1/2'
'-x, -y, -z'
'x-1/2, -y-1/2, z-1/2'

_cell_length_a                   19.6838(4)
_cell_length_b                   23.8631(6)
_cell_length_c                   13.4251(3)
_cell_angle_alpha                90
_cell_angle_beta                 90
_cell_angle_gamma                90
_cell_volume                     6306.0(2)
_cell_formula_units_Z            4
_cell_measurement_reflns_used    17110
_cell_measurement_temperature    150.00(10)
_cell_measurement_theta_max      70.8700
_cell_measurement_theta_min      3.7040
_shelx_estimated_absorpt_T_max   ?
_shelx_estimated_absorpt_T_min   ?
_exptl_absorpt_coefficient_mu    3.254
_exptl_absorpt_correction_T_max  1.00000
_exptl_absorpt_correction_T_min  0.58866
_exptl_absorpt_correction_type   multi-scan
_exptl_absorpt_process_details   
;
CrysAlisPro 1.171.41.113a (Rigaku Oxford Diffraction, 2021)
Empirical absorption correction using spherical harmonics,
implemented in SCALE3 ABSPACK scaling algorithm.
;
_exptl_absorpt_special_details   ?
_exptl_crystal_colour            'clear orangish yellow'
_exptl_crystal_colour_lustre     clear
_exptl_crystal_colour_modifier   orangish
_exptl_crystal_colour_primary    yellow
_exptl_crystal_density_diffrn    1.509
_exptl_crystal_density_meas      ?
_exptl_crystal_density_method    ?
_exptl_crystal_description       block
_exptl_crystal_F_000             2916
loop_
_exptl_crystal_face_index_h
_exptl_crystal_face_index_k
_exptl_crystal_face_index_l
_exptl_crystal_face_perp_dist
1 0 2 0.0455
-9 -2 -1 0.0440
7 0 -8 0.0466
6 2 -10 0.0348
-4 -9 -8 0.0556
4 9 8 0.0869
-7 -3 9 0.0273
-6 -1 -12 0.0543
0 -13 1 0.0841
-2 13 0 0.0986
-2 -1 -15 0.0510

_exptl_crystal_recrystallization_method 
'Tetrahydrofuran solution layered with hexane at room temperature'
_exptl_crystal_size_max          0.198
_exptl_crystal_size_mid          0.105
_exptl_crystal_size_min          0.074
loop_
_exptl_oxdiff_crystal_face_indexfrac_h
_exptl_oxdiff_crystal_face_indexfrac_k
_exptl_oxdiff_crystal_face_indexfrac_l
_exptl_oxdiff_crystal_face_x
_exptl_oxdiff_crystal_face_y
_exptl_oxdiff_crystal_face_z
0.9987 0.0006 2.0049 0.0676 -0.1385 0.0783
-8.5971 -2.0056 -0.6711 -0.4137 0.1465 -0.8985
7.3563 0.2259 -8.3016 0.4308 0.4544 0.7797
6.3742 1.5105 -10.3976 0.2802 0.5883 0.7585
-4.0786 -8.9601 -8.3019 0.3073 0.6439 -0.7007
4.1598 8.9715 8.1549 -0.3033 -0.6354 0.7101
-6.8433 -2.7990 8.9600 -0.2292 -0.4813 -0.8461
-5.6843 -0.7548 -11.7033 -0.3366 0.8128 -0.4754
-0.0416 -12.7677 0.5664 0.8307 0.0655 -0.5528
-1.7001 12.5372 -0.1444 -0.9247 -0.0729 0.3736
-1.9031 -1.1752 -15.0441 -0.0781 0.9914 -0.1052

_exptl_transmission_factor_max   ?
_exptl_transmission_factor_min   ?
_diffrn_reflns_av_R_equivalents  0.0675
_diffrn_reflns_av_unetI/netI     0.0618
_diffrn_reflns_Laue_measured_fraction_full 0.998
_diffrn_reflns_Laue_measured_fraction_max 0.982
_diffrn_reflns_limit_h_max       24
_diffrn_reflns_limit_h_min       -23
_diffrn_reflns_limit_k_max       29
_diffrn_reflns_limit_k_min       -29
_diffrn_reflns_limit_l_max       16
_diffrn_reflns_limit_l_min       -8
_diffrn_reflns_number            44881
_diffrn_reflns_point_group_measured_fraction_full 0.998
_diffrn_reflns_point_group_measured_fraction_max 0.982
_diffrn_reflns_theta_full        67.684
_diffrn_reflns_theta_max         71.270
_diffrn_reflns_theta_min         3.705
_diffrn_ambient_environment      N~2~
_diffrn_ambient_temperature      150.00(10)
_diffrn_detector                 'CCD plate'
_diffrn_detector_area_resol_mean 16.1450
_diffrn_detector_type            Eos
_diffrn_measured_fraction_theta_full 0.998
_diffrn_measured_fraction_theta_max 0.982
_diffrn_measurement_details      
;
List of Runs (angles in degrees, time in seconds):

  # Type    Start    End  Width  t~exp~   \w     \q     \k     \f   Frames
#--------------------------------------------------------------------------
  1  \w    -29.00  42.00   1.00    3.00    --    0.00  77.00  90.00   71
  2  \w    -19.00  28.00   1.00    3.00    --    0.00 -77.00 -90.00   47
  3  \w    -17.00  14.00   1.00    3.00    --    0.00 -77.00 -30.00   31
  4  \w    -12.00  32.00   1.00    3.00    --    0.00  77.00-180.00   44
  5  \w     10.00  40.00   1.00    3.00    --    0.00  77.00-120.00   30
  6  \w    -16.00  84.00   1.00   22.50    --   54.00 -77.00  30.00  100
  7  \w     89.00 123.00   1.00   22.50    --   54.00  57.00-120.00   34
  8  \w     37.00  70.00   1.00   22.50    --   54.00 -57.00-180.00   33
  9  \w     61.00 122.00   1.00   22.50    --   54.00  57.00-150.00   61
 10  \w     36.00 110.00   1.00   22.50    --   54.00-125.00-150.00   74
 11  \w      1.00  75.00   1.00   22.50    --   54.00 -57.00 -90.00   74
 12  \w    -18.00  97.00   1.00   22.50    --   54.00 -19.00  60.00  115
 13  \w    108.00 143.00   1.00   30.00    --  108.00 111.00 120.00   35
 14  \w     37.00 123.00   1.00   30.00    --  108.00 -37.00-180.00   86
 15  \w     59.00 109.00   1.00   30.00    --  108.00-111.00 150.00   50
 16  \w     43.00 130.00   1.00   30.00    --  108.00 -50.00  90.00   87
 17  \w    101.00 138.00   1.00   30.00    --  108.00 -77.00 -30.00   37
 18  \w     52.00  77.00   1.00   30.00    --  108.00 -77.00 150.00   25
 19  \w    111.00 168.00   1.00   30.00    --  108.00  77.00-150.00   57
 20  \w     55.00 132.00   1.00   30.00    --  108.00 -37.00 -60.00   77
 21  \w     41.00 109.00   1.00   30.00    --  108.00-111.00-120.00   68
 22  \w     51.00 109.00   1.00   30.00    --  108.00-111.00  60.00   58
 23  \w     47.00 109.00   1.00   30.00    --  108.00-111.00 -30.00   62
 24  \w     40.00  81.00   1.00   30.00    --  108.00 -77.00 -30.00   41
 25  \w     86.00 160.00   1.00   30.00    --  108.00  37.00-180.00   74
 26  \w    145.00 173.00   1.00   30.00    --  108.00  77.00  90.00   28
 27  \w    104.00 176.00   1.00   30.00    --  108.00  77.00-120.00   72
 28  \w     97.00 132.00   1.00   30.00    --  108.00 -77.00 150.00   35
 29  \w    145.00 170.00   1.00   30.00    --  108.00   0.00-150.00   25
 30  \w     42.00  98.00   1.00   30.00    --  108.00   0.00-150.00   56
;
_diffrn_measurement_device       'four-circle diffractometer'
_diffrn_measurement_device_type  'SuperNova, Dual, Cu at home/near, Eos'
_diffrn_measurement_method       '\w scans'
_diffrn_orient_matrix_type       
'CrysAlisPro convention (1999,Acta A55,543-557)'
_diffrn_orient_matrix_UB_11      0.0631451000
_diffrn_orient_matrix_UB_12      -0.0651702000
_diffrn_orient_matrix_UB_13      0.0022938000
_diffrn_orient_matrix_UB_21      -0.0102002000
_diffrn_orient_matrix_UB_22      -0.0079335000
_diffrn_orient_matrix_UB_23      -0.0639882000
_diffrn_orient_matrix_UB_31      0.0952300000
_diffrn_orient_matrix_UB_32      0.0426142000
_diffrn_orient_matrix_UB_33      -0.0083812000
_diffrn_radiation_monochromator  mirror
_diffrn_radiation_probe          x-ray
_diffrn_radiation_type           'Cu K\a'
_diffrn_radiation_wavelength     1.54184
_diffrn_source                   'micro-focus sealed X-ray tube'
_diffrn_source_type              'SuperNova (Cu) X-ray Source'
_reflns_Friedel_coverage         0.000
_reflns_Friedel_fraction_full    .
_reflns_Friedel_fraction_max     .
_reflns_number_gt                9811
_reflns_number_total             12038
_reflns_special_details          
;
 Reflections were merged by SHELXL according to the crystal
 class for the calculation of statistics and refinement.
 
 _reflns_Friedel_fraction is defined as the number of unique
 Friedel pairs measured divided by the number that would be
 possible theoretically, ignoring centric projections and
 systematic absences. Completness statistics refer to single and
 composite reflections containing twin component 1 only.
;
_reflns_threshold_expression     'I > 2\s(I)'
_computing_cell_refinement       'CrysAlisPro 1.171.41.113a (Rigaku OD, 2021)'
_computing_data_collection       'CrysAlisPro 1.171.41.113a (Rigaku OD, 2021)'
_computing_data_reduction        'CrysAlisPro 1.171.41.113a (Rigaku OD, 2021)'
_computing_molecular_graphics    'Olex2 1.5 (Dolomanov et al., 2009)'
_computing_publication_material  'Olex2 1.5 (Dolomanov et al., 2009)'
_computing_structure_refinement  'SHELXL 2018/3 (Sheldrick, 2015)'
_computing_structure_solution    
;
Superflip  (Palatinus & Chapuis, 2007;Palatinus & van der Lee, 2008;
Palatinus et al., 2012)
;
_refine_diff_density_max         0.872
_refine_diff_density_min         -0.889
_refine_diff_density_rms         0.098
_refine_ls_extinction_coef       .
_refine_ls_extinction_method     none
_refine_ls_goodness_of_fit_ref   0.897
_refine_ls_hydrogen_treatment    constr
_refine_ls_matrix_type           full
_refine_ls_number_parameters     953
_refine_ls_number_reflns         12038
_refine_ls_number_restraints     121
_refine_ls_R_factor_all          0.0903
_refine_ls_R_factor_gt           0.0766
_refine_ls_restrained_S_all      0.905
_refine_ls_shift/su_max          0.006
_refine_ls_shift/su_mean         0.000
_refine_ls_structure_factor_coef Fsqd
_refine_ls_weighting_details     
'w=1/[\s^2^(Fo^2^)+(0.1942P)^2^] where P=(Fo^2^+2Fc^2^)/3'
_refine_ls_weighting_scheme      calc
_refine_ls_wR_factor_gt          0.2065
_refine_ls_wR_factor_ref         0.2295
_refine_special_details          'Refined as a 2-component twin.,Twin'
_olex2_refinement_description    
;
1. Twinned data refinement
 Scales: 0.60917
 0.39083
2. Restrained distances
 C101-C100 = C102-C101 = C102-C103 = C104-C103 = C105-C104
 1.52 with sigma of 0.01
 F19A-F20
 2 with sigma of 0.02
 F20-F21
 2 with sigma of 0.02
 C100-C102 = C101-C103 = C102-C104 = C103-C105
 2.48 with sigma of 0.02
 C31-F5 \\sim C31-F4 \\sim C31-F6
 with sigma of 0.02
 F5-C31 \\sim F4-C31 \\sim F6-C31
 with sigma of 0.02
 C28-C31A \\sim C28-C31
 with sigma of 0.02
 C54-F19 \\sim C54-F20 \\sim C54-F21
 with sigma of 0.02
 F19-F20 \\sim F19-F21 \\sim F20-F21
 with sigma of 0.04
 C39-F10A \\sim C39-F12A \\sim C39-F11A \\sim C39-F12 \\sim C39-F10 \\sim
C39-F11
 with sigma of 0.02
 C31A-F5A \\sim C31A-F4A \\sim C31A-F6
 with sigma of 0.02
 F10A-F12A \\sim F10A-F11A \\sim F12A-F11A \\sim F12-F10 \\sim F12-F11
 with sigma of 0.04
3. Uiso/Uaniso restraints and constraints
F5 \\sim F4 \\sim F6: within 2A with sigma of 0.04 and sigma for terminal atoms
of 0.08 within 2A
C31A \\sim C31: within 2A with sigma of 0.04 and sigma for terminal atoms of
0.08 within 2A
F11A \\sim F12A \\sim F10A: within 2A with sigma of 0.04 and sigma for terminal
atoms of 0.08 within 2A
F5A \\sim F4A: within 2A with sigma of 0.04 and sigma for terminal atoms of
0.08 within 2A
F20 \\sim F19A \\sim F19 \\sim F21A \\sim F21: within 2A with sigma of 0.04 and
sigma for terminal atoms of 0.08 within 2A
F5 \\sim F4 \\sim F4A \\sim F5A: within 2A with sigma of 0.04 and sigma for
terminal atoms of 0.08 within 2A
Uanis(F5) \\sim Ueq, Uanis(F4) \\sim Ueq: with sigma of 1 and sigma for
terminal atoms of 0.01
Uanis(C31) \\sim Ueq: with sigma of 0.01 and sigma for terminal atoms of 0.1
4. Others
 Sof(F10A)=Sof(F12A)=Sof(F11A)=1-FVAR(1)
 Sof(F10)=Sof(F12)=Sof(F11)=FVAR(1)
 Sof(F5A)=Sof(F4A)=Sof(C31A)=1-FVAR(2)
 Sof(F5)=Sof(C31)=Sof(F4)=FVAR(2)
 Sof(F7A)=Sof(F8A)=Sof(F9A)=1-FVAR(3)
 Sof(F7)=Sof(F8)=Sof(F9)=FVAR(3)
 Sof(H3BC)=Sof(H3BD)=Sof(H6BC)=Sof(H6BD)=Sof(C4A)=Sof(H4AA)=Sof(H4AB)=Sof(C5A)=
 Sof(H5AA)=Sof(H5AB)=1-FVAR(4)
 Sof(H3AA)=Sof(H3AB)=Sof(H6AA)=Sof(H6AB)=Sof(C4)=Sof(H4A)=Sof(H4B)=Sof(C5)=
 Sof(H5A)=Sof(H5B)=FVAR(4)
 Sof(F19A)=Sof(F21A)=1-FVAR(5)
 Sof(F21)=Sof(F19)=FVAR(5)
 Fixed Sof: C102(0.5) H10A(0.5) H10B(0.5) C104(0.5) H10C(0.5) H10D(0.5)
 C101(0.5) H10E(0.5) H10F(0.5) C100(0.5) H10G(0.5) H10H(0.5) H10I(0.5)
 C105(0.5) H10J(0.5) H10K(0.5) H10L(0.5) C103(0.5) H10M(0.5) H10N(0.5)
 Fixed Uiso: C102(0.1) C104(0.1) C101(0.1) C100(0.1) C105(0.1) C103(0.1)
5.a Ternary CH refined with riding coordinates:
 C10(H10), C16(H16), C13(H13), C7(H7)
5.b Secondary CH2 refined with riding coordinates:
 C3(H3AA,H3AB), C3(H3BC,H3BD), C6(H6AA,H6AB), C6(H6BC,H6BD), C4(H4A,H4B),
 C5(H5A,H5B), C4A(H4AA,H4AB), C5A(H5AA,H5AB), C102(H10A,H10B), C104(H10C,H10D),
 C101(H10E,H10F), C103(H10M,H10N)
5.c Aromatic/amide H refined with riding coordinates:
 C41(H41), C53(H53), C37(H37), C27(H27), C45(H45), C25(H25), C33(H33),
 C43(H43), C29(H29), C49(H49), C21(H21), C20(H20), C35(H35), C51(H51), C22(H22)
5.d Idealised Me refined as rotating group:
 C15(H15A,H15B,H15C), C11(H11A,H11B,H11C), C8(H8A,H8B,H8C), C17(H17A,H17B,
 H17C), C18(H18A,H18B,H18C), C9(H9A,H9B,H9C), C14(H14A,H14B,H14C), C12(H12A,
 H12B,H12C), C100(H10G,H10H,H10I), C105(H10J,H10K,H10L)
;
_atom_sites_solution_hydrogens   geom
_atom_sites_solution_primary     iterative
_atom_sites_solution_secondary   ?
loop_
_atom_site_label
_atom_site_type_symbol
_atom_site_fract_x
_atom_site_fract_y
_atom_site_fract_z
_atom_site_U_iso_or_equiv
_atom_site_adp_type
_atom_site_occupancy
_atom_site_site_symmetry_order
_atom_site_calc_flag
_atom_site_refinement_flags_posn
_atom_site_refinement_flags_adp
_atom_site_refinement_flags_occupancy
_atom_site_disorder_assembly
_atom_site_disorder_group
Mn1 Mn 0.56936(4) 0.57403(3) 0.24892(6) 0.03210(19) Uani 1 1 d . . . . .
P1 P 0.68202(6) 0.58662(6) 0.26832(10) 0.0375(3) Uani 1 1 d . . . . .
P2 P 0.45588(6) 0.57820(5) 0.27178(9) 0.0361(3) Uani 1 1 d . . . . .
F10 F 0.6868(5) 0.8440(10) -0.6435(8) 0.082(6) Uani 0.50(3) 1 d D . P A 1
O5 O 0.45123(18) 0.61082(19) 0.3824(3) 0.0483(9) Uani 1 1 d . . . . .
O3 O 0.56481(19) 0.65457(15) 0.1782(2) 0.0399(7) Uani 1 1 d . . . . .
F15 F 0.7901(2) 0.6743(2) -0.1812(5) 0.110(2) Uani 1 1 d . . . . .
F13 F 0.7070(2) 0.66779(18) -0.2777(3) 0.0775(14) Uani 1 1 d . . . . .
F24 F 0.7335(3) 0.9983(3) -0.3008(6) 0.126(3) Uani 1 1 d . . . . .
F7 F 0.4383(4) 0.8353(8) -0.6488(6) 0.094(6) Uani 0.71(3) 1 d . . P B 1
F3 F 0.4037(3) 0.6651(2) -0.2873(3) 0.0915(17) Uani 1 1 d . . . . .
N N 0.5684(2) 0.61654(17) 0.3796(3) 0.0340(8) Uani 1 1 d . . . . .
O1 O 0.5751(2) 0.46460(17) 0.3471(3) 0.0521(9) Uani 1 1 d . . . . .
O4 O 0.68516(18) 0.62455(18) 0.3743(3) 0.0457(9) Uani 1 1 d . . . . .
O2 O 0.5728(3) 0.5108(2) 0.0601(3) 0.0652(12) Uani 1 1 d . . . . .
C2 C 0.5715(3) 0.5372(2) 0.1329(4) 0.0432(11) Uani 1 1 d . . . . .
F8 F 0.3838(4) 0.8282(9) -0.5167(8) 0.101(7) Uani 0.71(3) 1 d . . P B 1
F16 F 0.7575(4) 0.7976(2) 0.1237(4) 0.110(2) Uani 1 1 d . . . . .
F22 F 0.6993(3) 1.0723(2) -0.2263(9) 0.154(4) Uani 1 1 d . . . . .
F1 F 0.3445(3) 0.6511(2) -0.1619(5) 0.105(2) Uani 1 1 d . . . . .
F14 F 0.7005(4) 0.63837(17) -0.1327(4) 0.106(2) Uani 1 1 d . . . . .
F12 F 0.7375(7) 0.8432(10) -0.5113(12) 0.094(8) Uani 0.50(3) 1 d D . P A 1
F18 F 0.6946(3) 0.8693(2) 0.1060(4) 0.0867(15) Uani 1 1 d . . . . .
F21 F 0.3958(8) 1.0232(6) -0.239(2) 0.122(8) Uani 0.63(4) 1 d D U P C 1
F9 F 0.4241(7) 0.7576(4) -0.5852(16) 0.130(8) Uani 0.71(3) 1 d . . P B 1
F23 F 0.7362(3) 1.0055(4) -0.1519(7) 0.160(4) Uani 1 1 d . . . . .
F11 F 0.7063(8) 0.7677(5) -0.5736(19) 0.102(8) Uani 0.50(3) 1 d D . P A 1
F17 F 0.7899(3) 0.8661(3) 0.0346(5) 0.107(2) Uani 1 1 d . . . . .
C10 C 0.7295(3) 0.6343(3) 0.1874(5) 0.0521(15) Uani 1 1 d . . . . .
H10 H 0.697288 0.664760 0.167514 0.062 Uiso 1 1 calc R U . . .
C1 C 0.5730(3) 0.5079(2) 0.3102(3) 0.0376(10) Uani 1 1 d . . . . .
F6 F 0.4049(3) 0.8347(3) 0.1212(4) 0.114(2) Uani 1 1 d D U . . .
C24 C 0.4906(2) 0.8115(2) -0.1724(4) 0.0344(10) Uani 1 1 d . . . . .
C16 C 0.4017(3) 0.6261(3) 0.1982(5) 0.0473(13) Uani 1 1 d . . . . .
H16 H 0.429902 0.659821 0.182767 0.057 Uiso 1 1 calc R U . . .
F2 F 0.4482(3) 0.6328(2) -0.1594(6) 0.121(2) Uani 1 1 d . . . . .
F20 F 0.4539(3) 1.0910(2) -0.2155(8) 0.143(4) Uani 1 1 d D U . . .
C41 C 0.6474(2) 0.7620(2) -0.1986(4) 0.0325(9) Uani 1 1 d . . . . .
H41 H 0.627114 0.744379 -0.254656 0.039 Uiso 1 1 calc R U . . .
C28 C 0.4039(3) 0.8024(3) -0.0419(4) 0.0427(12) Uani 1 1 d D . . . .
C26 C 0.4196(2) 0.7276(2) -0.1562(4) 0.0379(11) Uani 1 1 d . . . . .
C30 C 0.4040(3) 0.6697(3) -0.1911(5) 0.0473(13) Uani 1 1 d . . . . .
C13 C 0.4024(3) 0.5160(3) 0.2949(5) 0.0499(14) Uani 1 1 d . . . . .
H13 H 0.354112 0.527854 0.285021 0.060 Uiso 1 1 calc R U . . .
C40 C 0.6223(2) 0.81365(19) -0.1677(4) 0.0318(9) Uani 1 1 d . . . . .
C42 C 0.7012(2) 0.7348(2) -0.1506(4) 0.0361(10) Uani 1 1 d . . . . .
C44 C 0.7048(3) 0.8092(2) -0.0329(4) 0.0439(12) Uani 1 1 d . . . . .
C38 C 0.4366(3) 0.8108(3) -0.5618(4) 0.0496(13) Uani 1 1 d . . . . .
C52 C 0.6275(3) 0.9956(2) -0.2224(6) 0.0578(17) Uani 1 1 d . . . . .
C46 C 0.7245(3) 0.6794(2) -0.1867(5) 0.0457(13) Uani 1 1 d . . . . .
C53 C 0.6206(3) 0.9376(2) -0.2249(5) 0.0436(12) Uani 1 1 d . . . . .
H53 H 0.660278 0.915620 -0.235032 0.052 Uiso 1 1 calc R U . . .
C19 C 0.6263(3) 0.6335(2) 0.4245(4) 0.0383(11) Uani 1 1 d . . . . .
C32 C 0.5587(2) 0.8294(2) -0.3446(4) 0.0337(10) Uani 1 1 d . . . . .
C36 C 0.6206(2) 0.8218(2) -0.5008(4) 0.0398(12) Uani 1 1 d . . . . .
C3 C 0.5626(3) 0.6616(3) 0.0701(4) 0.0531(14) Uani 1 1 d . . . . .
H3AA H 0.527575 0.637052 0.040233 0.064 Uiso 0.60(5) 1 calc R U P D 1
H3AB H 0.607195 0.652529 0.039961 0.064 Uiso 0.60(5) 1 calc R U P D 1
H3BC H 0.600868 0.641583 0.038048 0.064 Uiso 0.40(5) 1 calc R U P D 2
H3BD H 0.519411 0.647003 0.042704 0.064 Uiso 0.40(5) 1 calc R U P D 2
C48 C 0.5589(2) 0.9101(2) -0.2135(4) 0.0372(10) Uani 1 1 d . . . . .
C37 C 0.6195(2) 0.8280(2) -0.3983(4) 0.0369(11) Uani 1 1 d . . . . .
H37 H 0.661258 0.831308 -0.363374 0.044 Uiso 1 1 calc R U . . .
C34 C 0.5011(2) 0.8183(2) -0.5048(4) 0.0377(11) Uani 1 1 d . . . . .
C27 C 0.3857(3) 0.7505(3) -0.0746(4) 0.0430(12) Uani 1 1 d . . . . .
H27 H 0.350484 0.730201 -0.042335 0.052 Uiso 1 1 calc R U . . .
C15 C 0.4173(4) 0.4699(3) 0.2177(6) 0.0669(18) Uani 1 1 d . . . . .
H15A H 0.420048 0.486573 0.151168 0.100 Uiso 1 1 calc R U . . .
H15B H 0.380720 0.442000 0.219048 0.100 Uiso 1 1 calc R U . . .
H15C H 0.460533 0.451679 0.233867 0.100 Uiso 1 1 calc R U . . .
C7 C 0.7417(3) 0.5296(3) 0.2962(5) 0.0491(13) Uani 1 1 d . . . . .
H7 H 0.788439 0.544136 0.282300 0.059 Uiso 1 1 calc R U . . .
C6 C 0.5642(3) 0.7095(2) 0.2274(4) 0.0474(12) Uani 1 1 d . . . . .
H6AA H 0.600266 0.711594 0.278621 0.057 Uiso 0.60(5) 1 calc R U P D 1
H6AB H 0.519736 0.716305 0.259755 0.057 Uiso 0.60(5) 1 calc R U P D 1
H6BC H 0.609941 0.719713 0.252000 0.057 Uiso 0.40(5) 1 calc R U P D 2
H6BD H 0.531755 0.710091 0.283772 0.057 Uiso 0.40(5) 1 calc R U P D 2
C23 C 0.5100(3) 0.6269(2) 0.4280(4) 0.0376(11) Uani 1 1 d . . . . .
C39 C 0.6880(3) 0.8199(3) -0.5550(4) 0.0566(16) Uani 1 1 d D . . . .
C45 C 0.6517(3) 0.8361(2) -0.0829(4) 0.0396(11) Uani 1 1 d . . . . .
H45 H 0.635278 0.870761 -0.057959 0.048 Uiso 1 1 calc R U . . .
C25 C 0.4708(2) 0.7580(2) -0.2028(4) 0.0328(10) Uani 1 1 d . . . . .
H25 H 0.493359 0.741563 -0.258030 0.039 Uiso 1 1 calc R U . . .
C33 C 0.4990(2) 0.8238(2) -0.4019(4) 0.0347(10) Uani 1 1 d . . . . .
H33 H 0.456161 0.823889 -0.369169 0.042 Uiso 1 1 calc R U . . .
C11 C 0.7913(3) 0.6634(3) 0.2375(7) 0.0684(19) Uani 1 1 d . . . . .
H11A H 0.775770 0.685238 0.294992 0.103 Uiso 1 1 calc R U . . .
H11B H 0.813383 0.688406 0.189461 0.103 Uiso 1 1 calc R U . . .
H11C H 0.823845 0.634926 0.259731 0.103 Uiso 1 1 calc R U . . .
F5 F 0.3148(10) 0.8485(11) 0.0275(15) 0.060(6) Uani 0.228(15) 1 d D U P E 1
C8 C 0.7400(3) 0.5127(3) 0.4050(6) 0.0576(16) Uani 1 1 d . . . . .
H8A H 0.750955 0.545188 0.446648 0.086 Uiso 1 1 calc R U . . .
H8B H 0.773341 0.482939 0.416820 0.086 Uiso 1 1 calc R U . . .
H8C H 0.694479 0.498988 0.421959 0.086 Uiso 1 1 calc R U . . .
C43 C 0.7303(3) 0.7584(2) -0.0672(4) 0.0385(11) Uani 1 1 d . . . . .
H43 H 0.766837 0.740353 -0.033962 0.046 Uiso 1 1 calc R U . . .
C29 C 0.4569(2) 0.8321(2) -0.0877(4) 0.0392(11) Uani 1 1 d . . . . .
H29 H 0.470338 0.867179 -0.060677 0.047 Uiso 1 1 calc R U . . .
C49 C 0.5025(3) 0.9459(3) -0.2027(5) 0.0504(14) Uani 1 1 d . . . . .
H49 H 0.458481 0.929957 -0.196486 0.060 Uiso 1 1 calc R U . . .
C17 C 0.3389(3) 0.6468(3) 0.2520(7) 0.0682(19) Uani 1 1 d . . . . .
H17A H 0.308487 0.615184 0.265227 0.102 Uiso 1 1 calc R U . . .
H17B H 0.315423 0.674441 0.210345 0.102 Uiso 1 1 calc R U . . .
H17C H 0.352204 0.664273 0.315106 0.102 Uiso 1 1 calc R U . . .
C18 C 0.3834(3) 0.5988(3) 0.0978(5) 0.0604(17) Uani 1 1 d . . . . .
H18A H 0.423495 0.579879 0.070599 0.091 Uiso 1 1 calc R U . . .
H18B H 0.368211 0.627821 0.051158 0.091 Uiso 1 1 calc R U . . .
H18C H 0.346921 0.571476 0.107771 0.091 Uiso 1 1 calc R U . . .
C21 C 0.5662(4) 0.6682(3) 0.5624(5) 0.0598(16) Uani 1 1 d . . . . .
H21 H 0.566158 0.685874 0.625857 0.072 Uiso 1 1 calc R U . . .
C20 C 0.6269(3) 0.6590(3) 0.5135(5) 0.0491(13) Uani 1 1 d . . . . .
H20 H 0.668627 0.670621 0.542601 0.059 Uiso 1 1 calc R U . . .
B1 B 0.5564(3) 0.8420(2) -0.2236(4) 0.0332(10) Uani 1 1 d . . . . .
F19 F 0.4239(13) 1.0350(12) -0.0952(15) 0.157(10) Uani 0.63(4) 1 d D U P C 1
C9 C 0.7305(3) 0.4800(3) 0.2284(6) 0.0623(17) Uani 1 1 d . . . . .
H9A H 0.689163 0.460093 0.248690 0.093 Uiso 1 1 calc R U . . .
H9B H 0.769468 0.454533 0.232916 0.093 Uiso 1 1 calc R U . . .
H9C H 0.725526 0.493017 0.159570 0.093 Uiso 1 1 calc R U . . .
C55 C 0.6969(3) 1.0211(3) -0.2312(10) 0.088(3) Uani 1 1 d . . . . .
C35 C 0.5613(3) 0.8158(2) -0.5553(4) 0.0442(12) Uani 1 1 d . . . . .
H35 H 0.562374 0.810021 -0.625324 0.053 Uiso 1 1 calc R U . . .
C50 C 0.5094(3) 1.0033(3) -0.2008(6) 0.0564(17) Uani 1 1 d . . . . .
C51 C 0.5712(3) 1.0290(2) -0.2099(6) 0.0597(16) Uani 1 1 d . . . . .
H51 H 0.575056 1.068708 -0.207751 0.072 Uiso 1 1 calc R U . . .
C47 C 0.7363(4) 0.8354(3) 0.0581(6) 0.0601(17) Uani 1 1 d . . . . .
C14 C 0.4084(4) 0.4950(4) 0.4009(6) 0.0669(19) Uani 1 1 d . . . . .
H14A H 0.454571 0.481154 0.412445 0.100 Uiso 1 1 calc R U . . .
H14B H 0.375826 0.464475 0.411526 0.100 Uiso 1 1 calc R U . . .
H14C H 0.398557 0.525656 0.447198 0.100 Uiso 1 1 calc R U . . .
C22 C 0.5062(3) 0.6520(3) 0.5202(5) 0.0560(15) Uani 1 1 d . . . . .
H22 H 0.463948 0.657820 0.552735 0.067 Uiso 1 1 calc R U . . .
C31 C 0.3671(8) 0.8195(9) 0.0503(13) 0.052(11) Uani 0.228(15) 1 d D U P E 1
C12 C 0.7496(4) 0.6037(4) 0.0916(6) 0.0661(19) Uani 1 1 d . . . . .
H12A H 0.782245 0.573984 0.107352 0.099 Uiso 1 1 calc R U . . .
H12B H 0.770330 0.630312 0.045062 0.099 Uiso 1 1 calc R U . . .
H12C H 0.709061 0.587150 0.061000 0.099 Uiso 1 1 calc R U . . .
C54 C 0.4484(4) 1.0394(3) -0.1844(10) 0.096(4) Uani 1 1 d D . . . .
F4 F 0.3521(12) 0.7822(7) 0.1138(12) 0.061(6) Uani 0.228(15) 1 d D U P E 1
F10A F 0.6901(8) 0.7902(16) -0.6332(19) 0.175(17) Uani 0.50(3) 1 d D . P A 2
F12A F 0.7046(13) 0.8715(7) -0.580(3) 0.183(18) Uani 0.50(3) 1 d D . P A 2
F11A F 0.7362(6) 0.8051(15) -0.4973(10) 0.123(10) Uani 0.50(3) 1 d D . P A 2
F5A F 0.3536(7) 0.8842(4) 0.0279(7) 0.127(5) Uani 0.772(15) 1 d D U P E 2
F4A F 0.3091(4) 0.8075(5) 0.0612(9) 0.126(5) Uani 0.772(15) 1 d D U P E 2
C31A C 0.3689(4) 0.8309(5) 0.0421(7) 0.061(3) Uani 0.772(15) 1 d D U P E 2
F7A F 0.4400(10) 0.788(2) -0.643(2) 0.097(16) Uani 0.29(3) 1 d . . P B 2
F8A F 0.3917(12) 0.7815(19) -0.5131(15) 0.090(14) Uani 0.29(3) 1 d . . P B 2
F9A F 0.4081(18) 0.8585(7) -0.581(4) 0.14(3) Uani 0.29(3) 1 d . . P B 2
C4 C 0.5446(14) 0.7245(10) 0.0534(18) 0.054(5) Uani 0.60(5) 1 d . . P D 1
H4A H 0.565305 0.739147 -0.008589 0.065 Uiso 0.60(5) 1 calc R U P D 1
H4B H 0.494876 0.730452 0.051221 0.065 Uiso 0.60(5) 1 calc R U P D 1
C5 C 0.5766(14) 0.7516(8) 0.1467(15) 0.067(5) Uani 0.60(5) 1 d . . P D 1
H5A H 0.625837 0.758026 0.137110 0.080 Uiso 0.60(5) 1 calc R U P D 1
H5B H 0.554367 0.787744 0.162466 0.080 Uiso 0.60(5) 1 calc R U P D 1
C4A C 0.568(2) 0.7167(17) 0.055(4) 0.067(9) Uani 0.40(5) 1 d . . P D 2
H4AA H 0.541080 0.727089 -0.005113 0.080 Uiso 0.40(5) 1 calc R U P D 2
H4AB H 0.615695 0.726711 0.042681 0.080 Uiso 0.40(5) 1 calc R U P D 2
C5A C 0.541(3) 0.7487(12) 0.144(2) 0.074(10) Uani 0.40(5) 1 d . . P D 2
H5AA H 0.491251 0.752828 0.142052 0.089 Uiso 0.40(5) 1 calc R U P D 2
H5AB H 0.562620 0.786158 0.149461 0.089 Uiso 0.40(5) 1 calc R U P D 2
C102 C 0.9493(6) 0.4756(7) -0.0017(19) 0.100 Uiso 0.5 1 d D U P F -1
H10A H 0.955122 0.450204 -0.059460 0.120 Uiso 0.5 1 calc R U P F -1
H10B H 0.948435 0.453206 0.060386 0.120 Uiso 0.5 1 calc R U P F -1
C104 C 1.0665(7) 0.4808(7) -0.0111(17) 0.100 Uiso 0.5 1 d D U P F -1
H10C H 1.078818 0.462832 0.052919 0.120 Uiso 0.5 1 calc R U P F -1
H10D H 1.056802 0.451431 -0.061191 0.120 Uiso 0.5 1 calc R U P F -1
C101 C 0.8857(7) 0.5118(7) -0.0122(19) 0.100 Uiso 0.5 1 d D U P F -1
H10E H 0.883273 0.538722 0.043744 0.120 Uiso 0.5 1 calc R U P F -1
H10F H 0.887880 0.533323 -0.075152 0.120 Uiso 0.5 1 calc R U P F -1
C100 C 0.8233(8) 0.4749(9) -0.0121(18) 0.100 Uiso 0.5 1 d D U P F -1
H10G H 0.818150 0.457225 -0.077589 0.150 Uiso 0.5 1 calc R U P F -1
H10H H 0.783063 0.497721 0.002297 0.150 Uiso 0.5 1 calc R U P F -1
H10I H 0.828103 0.445842 0.038976 0.150 Uiso 0.5 1 calc R U P F -1
C105 C 1.1220(9) 0.5207(8) -0.0467(17) 0.100 Uiso 0.5 1 d D U P F -1
H10J H 1.103384 0.545882 -0.097428 0.150 Uiso 0.5 1 calc R U P F -1
H10K H 1.159522 0.499006 -0.075236 0.150 Uiso 0.5 1 calc R U P F -1
H10L H 1.138696 0.542751 0.009802 0.150 Uiso 0.5 1 calc R U P F -1
C103 C 1.0056(6) 0.5213(6) 0.001(2) 0.100 Uiso 0.5 1 d D U P F -1
H10M H 1.001795 0.548322 -0.054340 0.120 Uiso 0.5 1 calc R U P F -1
H10N H 1.006681 0.541643 0.065696 0.120 Uiso 0.5 1 calc R U P F -1
F19A F 0.4549(14) 1.0607(13) -0.0797(13) 0.153(12) Uani 0.37(4) 1 d D U P C 2
F21A F 0.3952(12) 1.0158(11) -0.173(4) 0.117(14) Uani 0.37(4) 1 d . U P C 2

loop_
_atom_site_aniso_label
_atom_site_aniso_U_11
_atom_site_aniso_U_22
_atom_site_aniso_U_33
_atom_site_aniso_U_23
_atom_site_aniso_U_13
_atom_site_aniso_U_12
Mn1 0.0258(4) 0.0432(4) 0.0273(3) -0.0013(3) 0.0006(4) -0.0013(3)
P1 0.0251(5) 0.0495(7) 0.0378(7) 0.0015(5) 0.0000(5) -0.0014(5)
P2 0.0258(6) 0.0509(7) 0.0316(7) -0.0023(5) 0.0015(5) -0.0035(5)
F10 0.037(5) 0.158(15) 0.050(6) 0.028(7) 0.025(4) 0.016(7)
O5 0.0246(17) 0.080(3) 0.041(2) -0.0124(19) 0.0031(14) -0.0067(16)
O3 0.0382(18) 0.0516(19) 0.0300(16) 0.0043(14) -0.0001(15) 0.0008(16)
F15 0.037(2) 0.109(4) 0.184(6) -0.078(4) -0.038(3) 0.032(2)
F13 0.094(3) 0.083(3) 0.056(2) -0.028(2) -0.031(2) 0.045(2)
F24 0.059(3) 0.178(6) 0.141(6) -0.041(5) 0.046(4) -0.039(4)
F7 0.039(4) 0.180(15) 0.063(5) 0.047(7) -0.020(3) -0.014(7)
F3 0.143(5) 0.082(3) 0.049(2) -0.019(2) 0.023(3) -0.055(3)
N 0.0301(19) 0.044(2) 0.0278(17) -0.0001(15) 0.0009(17) -0.0026(17)
O1 0.044(2) 0.052(2) 0.060(2) 0.0086(19) 0.0002(19) -0.0025(18)
O4 0.0267(17) 0.063(2) 0.047(2) -0.0078(18) -0.0044(15) -0.0032(16)
O2 0.071(3) 0.082(3) 0.043(2) -0.026(2) 0.004(2) 0.004(3)
C2 0.036(3) 0.055(3) 0.039(3) -0.002(2) 0.007(2) 0.000(2)
F8 0.021(3) 0.21(2) 0.075(6) -0.063(9) -0.011(3) 0.023(6)
F16 0.172(6) 0.087(3) 0.071(3) -0.014(3) -0.071(4) 0.021(3)
F22 0.070(3) 0.071(3) 0.320(12) 0.000(5) 0.068(6) -0.029(2)
F1 0.086(3) 0.102(3) 0.126(4) -0.049(3) 0.059(3) -0.055(3)
F14 0.191(7) 0.048(2) 0.081(3) 0.004(2) 0.040(4) 0.017(3)
F12 0.032(6) 0.179(18) 0.072(9) -0.039(10) 0.014(5) -0.047(9)
F18 0.092(4) 0.104(3) 0.064(3) -0.043(3) -0.015(2) 0.008(3)
F21 0.029(5) 0.100(7) 0.24(2) 0.011(11) -0.023(10) 0.020(4)
F9 0.106(9) 0.077(5) 0.21(2) -0.020(7) -0.117(12) 0.003(5)
F23 0.064(4) 0.248(10) 0.169(8) 0.013(7) -0.024(4) -0.072(5)
F11 0.062(9) 0.092(8) 0.152(18) -0.003(9) 0.058(12) 0.018(6)
F17 0.070(3) 0.150(5) 0.100(4) -0.046(4) -0.014(3) -0.049(3)
C10 0.027(2) 0.072(4) 0.057(4) 0.014(3) 0.002(2) -0.002(2)
C1 0.028(2) 0.050(3) 0.035(2) 0.000(2) 0.001(2) -0.002(2)
F6 0.094(4) 0.182(6) 0.065(3) -0.055(4) -0.003(3) 0.035(4)
C24 0.028(2) 0.038(2) 0.037(3) 0.001(2) -0.0014(19) 0.0039(19)
C16 0.036(3) 0.054(3) 0.052(3) -0.002(3) -0.003(2) 0.000(2)
F2 0.116(5) 0.055(2) 0.191(7) -0.019(3) -0.058(5) 0.014(3)
F20 0.062(3) 0.062(3) 0.303(11) 0.037(4) 0.039(5) 0.026(2)
C41 0.023(2) 0.045(2) 0.029(2) -0.0005(19) -0.0043(18) -0.0007(18)
C28 0.027(2) 0.063(3) 0.039(3) -0.006(2) 0.005(2) 0.000(2)
C26 0.028(2) 0.050(3) 0.036(2) 0.004(2) 0.0033(19) -0.006(2)
C30 0.044(3) 0.053(3) 0.045(3) 0.005(2) 0.007(2) -0.013(2)
C13 0.030(2) 0.065(4) 0.055(3) 0.010(3) 0.001(2) -0.010(2)
C40 0.029(2) 0.032(2) 0.035(2) 0.0021(18) -0.0026(19) -0.0050(17)
C42 0.027(2) 0.045(3) 0.036(3) -0.002(2) -0.0009(19) -0.0010(19)
C44 0.035(3) 0.055(3) 0.041(3) -0.004(2) -0.013(2) -0.007(2)
C38 0.026(2) 0.078(4) 0.044(3) 0.000(3) -0.006(2) 0.002(3)
C52 0.030(3) 0.043(3) 0.100(5) 0.011(3) 0.007(3) -0.002(2)
C46 0.039(3) 0.050(3) 0.047(3) -0.001(2) -0.015(2) 0.013(2)
C53 0.027(2) 0.038(3) 0.065(4) 0.003(2) 0.002(2) 0.0039(19)
C19 0.030(2) 0.044(3) 0.042(3) 0.000(2) -0.005(2) 0.000(2)
C32 0.021(2) 0.040(2) 0.039(2) 0.0059(19) -0.0035(19) -0.0021(18)
C36 0.018(2) 0.058(3) 0.043(3) 0.007(2) 0.003(2) 0.001(2)
C3 0.050(3) 0.075(4) 0.034(3) 0.016(2) 0.000(3) 0.004(3)
C48 0.023(2) 0.045(3) 0.044(3) 0.002(2) -0.002(2) 0.0029(19)
C37 0.021(2) 0.048(3) 0.042(3) 0.005(2) -0.0014(19) 0.0015(19)
C34 0.015(2) 0.058(3) 0.040(3) 0.004(2) -0.0044(19) 0.0024(19)
C27 0.030(2) 0.063(3) 0.037(3) 0.005(2) 0.007(2) -0.002(2)
C15 0.060(4) 0.063(4) 0.078(5) -0.007(3) -0.009(4) -0.018(3)
C7 0.031(2) 0.057(3) 0.059(4) 0.005(3) 0.002(2) 0.002(2)
C6 0.046(3) 0.048(3) 0.048(3) 0.004(2) 0.000(3) -0.002(2)
C23 0.031(2) 0.049(3) 0.032(3) -0.005(2) 0.004(2) 0.001(2)
C39 0.027(3) 0.096(5) 0.047(3) 0.007(3) 0.006(2) -0.002(3)
C45 0.033(2) 0.043(3) 0.043(3) 0.000(2) -0.004(2) 0.001(2)
C25 0.024(2) 0.040(2) 0.035(2) 0.0020(19) 0.0097(18) 0.0000(17)
C33 0.0155(19) 0.048(3) 0.040(3) 0.002(2) 0.0001(18) 0.0027(17)
C11 0.033(3) 0.089(5) 0.083(5) 0.009(4) -0.002(3) -0.019(3)
F5 0.039(8) 0.079(10) 0.064(8) -0.007(7) 0.019(6) 0.032(7)
C8 0.043(3) 0.060(4) 0.070(4) 0.013(3) -0.005(3) 0.006(3)
C43 0.029(2) 0.045(3) 0.041(3) 0.000(2) -0.008(2) 0.003(2)
C29 0.026(2) 0.053(3) 0.038(3) -0.009(2) -0.003(2) -0.004(2)
C49 0.022(2) 0.050(3) 0.079(4) 0.005(3) 0.001(2) 0.003(2)
C17 0.031(3) 0.093(5) 0.080(5) -0.005(4) 0.002(3) 0.016(3)
C18 0.044(3) 0.084(5) 0.054(4) 0.004(3) -0.016(3) 0.005(3)
C21 0.059(4) 0.077(4) 0.043(3) -0.020(3) -0.001(3) -0.002(3)
C20 0.044(3) 0.057(3) 0.046(3) -0.014(3) -0.009(3) -0.003(3)
B1 0.021(2) 0.042(3) 0.036(3) 0.000(2) -0.003(2) -0.0018(19)
F19 0.097(15) 0.20(2) 0.173(15) -0.010(14) 0.022(11) 0.095(15)
C9 0.048(3) 0.059(4) 0.080(5) -0.004(3) 0.004(3) 0.016(3)
C55 0.031(3) 0.050(4) 0.182(11) -0.005(5) 0.022(5) -0.002(3)
C35 0.032(3) 0.061(3) 0.039(3) 0.002(2) 0.002(2) -0.002(2)
C50 0.026(3) 0.048(3) 0.095(5) -0.003(3) -0.003(3) 0.005(2)
C51 0.038(3) 0.038(3) 0.102(5) -0.004(3) 0.004(3) -0.001(2)
C47 0.054(4) 0.063(4) 0.063(4) -0.013(3) -0.023(3) 0.001(3)
C14 0.047(3) 0.093(5) 0.061(4) 0.026(4) 0.005(3) -0.011(3)
C22 0.049(3) 0.075(4) 0.045(3) -0.013(3) 0.001(3) 0.000(3)
C31 0.053(14) 0.053(12) 0.050(13) -0.013(9) 0.001(9) 0.000(9)
C12 0.042(3) 0.100(6) 0.056(4) -0.004(4) 0.009(3) -0.004(3)
C54 0.048(4) 0.059(4) 0.182(12) -0.001(6) 0.016(6) 0.017(3)
F4 0.078(10) 0.071(9) 0.034(7) 0.004(6) 0.039(6) 0.001(7)
F10A 0.049(9) 0.35(4) 0.123(17) -0.16(2) 0.052(10) -0.067(17)
F12A 0.128(18) 0.127(14) 0.30(4) 0.10(2) 0.16(2) 0.036(12)
F11A 0.021(6) 0.28(3) 0.070(8) 0.032(14) 0.017(5) 0.041(10)
F5A 0.167(10) 0.106(7) 0.108(6) -0.007(5) 0.051(6) 0.072(7)
F4A 0.055(4) 0.187(11) 0.137(9) -0.090(8) 0.054(5) -0.038(6)
C31A 0.041(5) 0.086(7) 0.056(6) -0.019(5) 0.017(4) -0.004(5)
F7A 0.043(9) 0.18(4) 0.070(14) -0.057(19) -0.023(10) 0.045(17)
F8A 0.037(12) 0.17(3) 0.058(10) 0.009(15) -0.009(9) -0.064(17)
F9A 0.09(3) 0.048(10) 0.29(6) 0.020(16) -0.14(4) 0.012(10)
C4 0.066(12) 0.051(9) 0.047(7) 0.016(6) -0.012(10) 0.015(9)
C5 0.062(11) 0.063(8) 0.074(9) 0.021(6) -0.015(9) -0.010(8)
C4A 0.066(18) 0.066(15) 0.069(14) 0.031(11) -0.008(16) 0.035(14)
C5A 0.08(2) 0.053(12) 0.087(18) 0.015(11) 0.016(18) 0.019(15)
F19A 0.065(13) 0.25(3) 0.144(17) -0.13(2) -0.005(11) 0.054(14)
F21A 0.022(8) 0.074(11) 0.26(4) -0.034(19) 0.028(16) 0.004(7)

_geom_special_details            
;
 All esds (except the esd in the dihedral angle between two l.s. planes)
 are estimated using the full covariance matrix.  The cell esds are taken
 into account individually in the estimation of esds in distances, angles
 and torsion angles; correlations between esds in cell parameters are only
 used when they are defined by crystal symmetry.  An approximate (isotropic)
 treatment of cell esds is used for estimating esds involving l.s. planes.
;
loop_
_geom_bond_atom_site_label_1
_geom_bond_atom_site_label_2
_geom_bond_distance
_geom_bond_site_symmetry_2
_geom_bond_publ_flag
Mn1 P1 2.2528(14) . ?
Mn1 P2 2.2570(14) . ?
Mn1 O3 2.146(4) . ?
Mn1 N 2.027(4) . ?
Mn1 C2 1.789(5) . ?
Mn1 C1 1.782(5) . ?
P1 O4 1.688(4) . ?
P1 C10 1.830(6) . ?
P1 C7 1.836(6) . ?
P2 O5 1.679(4) . ?
P2 C16 1.849(6) . ?
P2 C13 1.846(6) . ?
F10 C39 1.320(10) . ?
O5 C23 1.365(6) . ?
O3 C3 1.462(6) . ?
O3 C6 1.468(7) . ?
F15 C46 1.299(7) . ?
F13 C46 1.300(7) . ?
F24 C55 1.299(11) . ?
F7 C38 1.307(9) . ?
F3 C30 1.297(7) . ?
N C19 1.351(7) . ?
N C23 1.344(7) . ?
O1 C1 1.146(6) . ?
O4 C19 1.356(7) . ?
O2 C2 1.163(7) . ?
F8 C38 1.271(9) . ?
F16 C47 1.328(9) . ?
F22 C55 1.224(8) . ?
F1 C30 1.313(7) . ?
F14 C46 1.306(8) . ?
F12 C39 1.268(10) . ?
F18 C47 1.320(9) . ?
F21 C54 1.324(14) . ?
F9 C38 1.330(11) . ?
F23 C55 1.367(14) . ?
F11 C39 1.321(11) . ?
F17 C47 1.323(9) . ?
C10 H10 1.0000 . ?
C10 C11 1.555(9) . ?
C10 C12 1.531(10) . ?
F6 C31 1.261(16) . ?
F6 C31A 1.280(10) . ?
C24 C25 1.395(7) . ?
C24 C29 1.406(7) . ?
C24 B1 1.637(7) . ?
C16 H16 1.0000 . ?
C16 C17 1.514(8) . ?
C16 C18 1.539(9) . ?
F2 C30 1.309(8) . ?
F20 C54 1.305(9) . ?
C41 H41 0.9500 . ?
C41 C40 1.392(7) . ?
C41 C42 1.399(7) . ?
C28 C27 1.363(9) . ?
C28 C29 1.402(8) . ?
C28 C31 1.491(19) . ?
C28 C31A 1.486(9) . ?
C26 C30 1.491(8) . ?
C26 C27 1.394(7) . ?
C26 C25 1.389(6) . ?
C13 H13 1.0000 . ?
C13 C15 1.541(10) . ?
C13 C14 1.513(9) . ?
C40 C45 1.385(7) . ?
C40 B1 1.644(7) . ?
C42 C46 1.479(8) . ?
C42 C43 1.377(7) . ?
C44 C45 1.397(8) . ?
C44 C43 1.392(8) . ?
C44 C47 1.504(8) . ?
C38 C34 1.494(7) . ?
C38 F7A 1.226(18) . ?
C38 F8A 1.303(16) . ?
C38 F9A 1.293(16) . ?
C52 C53 1.392(8) . ?
C52 C55 1.501(8) . ?
C52 C51 1.376(9) . ?
C53 H53 0.9500 . ?
C53 C48 1.389(7) . ?
C19 C20 1.341(8) . ?
C32 C37 1.397(7) . ?
C32 C33 1.410(6) . ?
C32 B1 1.653(7) . ?
C36 C37 1.385(8) . ?
C36 C39 1.513(7) . ?
C36 C35 1.386(8) . ?
C3 H3AA 0.9900 . ?
C3 H3AB 0.9900 . ?
C3 H3BC 0.9900 . ?
C3 H3BD 0.9900 . ?
C3 C4 1.56(3) . ?
C3 C4A 1.33(4) . ?
C48 C49 1.408(7) . ?
C48 B1 1.632(7) . ?
C37 H37 0.9500 . ?
C34 C33 1.389(8) . ?
C34 C35 1.366(8) . ?
C27 H27 0.9500 . ?
C15 H15A 0.9800 . ?
C15 H15B 0.9800 . ?
C15 H15C 0.9800 . ?
C7 H7 1.0000 . ?
C7 C8 1.516(10) . ?
C7 C9 1.511(9) . ?
C6 H6AA 0.9900 . ?
C6 H6AB 0.9900 . ?
C6 H6BC 0.9900 . ?
C6 H6BD 0.9900 . ?
C6 C5 1.497(18) . ?
C6 C5A 1.53(3) . ?
C23 C22 1.376(8) . ?
C39 F10A 1.266(11) . ?
C39 F12A 1.317(12) . ?
C39 F11A 1.275(11) . ?
C45 H45 0.9500 . ?
C25 H25 0.9500 . ?
C33 H33 0.9500 . ?
C11 H11A 0.9800 . ?
C11 H11B 0.9800 . ?
C11 H11C 0.9800 . ?
F5 C31 1.277(15) . ?
C8 H8A 0.9800 . ?
C8 H8B 0.9800 . ?
C8 H8C 0.9800 . ?
C43 H43 0.9500 . ?
C29 H29 0.9500 . ?
C49 H49 0.9500 . ?
C49 C50 1.378(9) . ?
C17 H17A 0.9800 . ?
C17 H17B 0.9800 . ?
C17 H17C 0.9800 . ?
C18 H18A 0.9800 . ?
C18 H18B 0.9800 . ?
C18 H18C 0.9800 . ?
C21 H21 0.9500 . ?
C21 C20 1.382(10) . ?
C21 C22 1.366(10) . ?
C20 H20 0.9500 . ?
F19 C54 1.296(13) . ?
C9 H9A 0.9800 . ?
C9 H9B 0.9800 . ?
C9 H9C 0.9800 . ?
C35 H35 0.9500 . ?
C50 C51 1.368(8) . ?
C50 C54 1.494(9) . ?
C51 H51 0.9500 . ?
C14 H14A 0.9800 . ?
C14 H14B 0.9800 . ?
C14 H14C 0.9800 . ?
C22 H22 0.9500 . ?
C31 F4 1.267(17) . ?
C12 H12A 0.9800 . ?
C12 H12B 0.9800 . ?
C12 H12C 0.9800 . ?
C54 F19A 1.50(2) . ?
C54 F21A 1.20(2) . ?
F5A C31A 1.321(11) . ?
F4A C31A 1.327(10) . ?
C4 H4A 0.9900 . ?
C4 H4B 0.9900 . ?
C4 C5 1.54(3) . ?
C5 H5A 0.9900 . ?
C5 H5B 0.9900 . ?
C4A H4AA 0.9900 . ?
C4A H4AB 0.9900 . ?
C4A C5A 1.51(6) . ?
C5A H5AA 0.9900 . ?
C5A H5AB 0.9900 . ?
C102 H10A 0.9900 . ?
C102 H10B 0.9900 . ?
C102 C101 1.527(10) . ?
C102 C103 1.556(10) . ?
C104 H10C 0.9900 . ?
C104 H10D 0.9900 . ?
C104 C105 1.526(10) . ?
C104 C103 1.550(10) . ?
C101 H10E 0.9900 . ?
C101 H10F 0.9900 . ?
C101 C100 1.512(10) . ?
C100 H10G 0.9800 . ?
C100 H10H 0.9800 . ?
C100 H10I 0.9800 . ?
C105 H10J 0.9800 . ?
C105 H10K 0.9800 . ?
C105 H10L 0.9800 . ?
C103 H10M 0.9900 . ?
C103 H10N 0.9900 . ?

loop_
_geom_angle_atom_site_label_1
_geom_angle_atom_site_label_2
_geom_angle_atom_site_label_3
_geom_angle
_geom_angle_site_symmetry_1
_geom_angle_site_symmetry_3
_geom_angle_publ_flag
P1 Mn1 P2 162.29(6) . . ?
O3 Mn1 P1 88.44(11) . . ?
O3 Mn1 P2 88.82(11) . . ?
N Mn1 P1 80.93(13) . . ?
N Mn1 P2 81.44(13) . . ?
N Mn1 O3 86.24(14) . . ?
C2 Mn1 P1 98.20(18) . . ?
C2 Mn1 P2 99.42(18) . . ?
C2 Mn1 O3 93.2(2) . . ?
C2 Mn1 N 179.0(2) . . ?
C1 Mn1 P1 91.43(17) . . ?
C1 Mn1 P2 90.94(17) . . ?
C1 Mn1 O3 178.77(18) . . ?
C1 Mn1 N 92.54(19) . . ?
C1 Mn1 C2 88.0(2) . . ?
O4 P1 Mn1 101.83(14) . . ?
O4 P1 C10 98.5(3) . . ?
O4 P1 C7 101.6(3) . . ?
C10 P1 Mn1 121.1(2) . . ?
C10 P1 C7 104.8(3) . . ?
C7 P1 Mn1 123.7(2) . . ?
O5 P2 Mn1 101.22(13) . . ?
O5 P2 C16 98.9(3) . . ?
O5 P2 C13 101.1(3) . . ?
C16 P2 Mn1 121.7(2) . . ?
C13 P2 Mn1 123.5(2) . . ?
C13 P2 C16 104.9(3) . . ?
C23 O5 P2 118.8(3) . . ?
C3 O3 Mn1 122.9(3) . . ?
C3 O3 C6 110.1(4) . . ?
C6 O3 Mn1 127.0(3) . . ?
C19 N Mn1 121.9(3) . . ?
C23 N Mn1 121.3(3) . . ?
C23 N C19 116.8(4) . . ?
C19 O4 P1 118.2(3) . . ?
O2 C2 Mn1 176.7(5) . . ?
P1 C10 H10 106.7 . . ?
C11 C10 P1 114.8(5) . . ?
C11 C10 H10 106.7 . . ?
C12 C10 P1 109.5(5) . . ?
C12 C10 H10 106.7 . . ?
C12 C10 C11 112.0(6) . . ?
O1 C1 Mn1 178.1(5) . . ?
C25 C24 C29 115.1(5) . . ?
C25 C24 B1 120.4(4) . . ?
C29 C24 B1 123.8(4) . . ?
P2 C16 H16 106.8 . . ?
C17 C16 P2 114.7(5) . . ?
C17 C16 H16 106.8 . . ?
C17 C16 C18 111.4(5) . . ?
C18 C16 P2 110.0(4) . . ?
C18 C16 H16 106.8 . . ?
C40 C41 H41 118.6 . . ?
C40 C41 C42 122.9(4) . . ?
C42 C41 H41 118.6 . . ?
C27 C28 C29 120.9(5) . . ?
C27 C28 C31 112.8(9) . . ?
C27 C28 C31A 122.5(6) . . ?
C29 C28 C31 125.9(9) . . ?
C29 C28 C31A 116.5(6) . . ?
C27 C26 C30 120.7(5) . . ?
C25 C26 C30 119.5(5) . . ?
C25 C26 C27 119.8(5) . . ?
F3 C30 F1 105.3(6) . . ?
F3 C30 F2 105.6(7) . . ?
F3 C30 C26 113.1(5) . . ?
F1 C30 C26 113.8(5) . . ?
F2 C30 F1 105.7(6) . . ?
F2 C30 C26 112.6(5) . . ?
P2 C13 H13 107.0 . . ?
C15 C13 P2 110.7(4) . . ?
C15 C13 H13 107.0 . . ?
C14 C13 P2 112.4(5) . . ?
C14 C13 H13 107.0 . . ?
C14 C13 C15 112.3(6) . . ?
C41 C40 B1 120.6(4) . . ?
C45 C40 C41 116.0(4) . . ?
C45 C40 B1 123.1(4) . . ?
C41 C42 C46 119.9(5) . . ?
C43 C42 C41 119.9(5) . . ?
C43 C42 C46 120.2(5) . . ?
C45 C44 C47 120.5(5) . . ?
C43 C44 C45 120.6(5) . . ?
C43 C44 C47 118.8(5) . . ?
F7 C38 F9 102.7(10) . . ?
F7 C38 C34 112.5(6) . . ?
F8 C38 F7 107.5(9) . . ?
F8 C38 F9 105.9(11) . . ?
F8 C38 C34 114.2(6) . . ?
F9 C38 C34 113.1(6) . . ?
F7A C38 C34 117.7(9) . . ?
F7A C38 F8A 104(2) . . ?
F7A C38 F9A 104(2) . . ?
F8A C38 C34 112.6(9) . . ?
F9A C38 C34 111.3(9) . . ?
F9A C38 F8A 106(2) . . ?
C53 C52 C55 119.3(5) . . ?
C51 C52 C53 120.1(5) . . ?
C51 C52 C55 120.6(6) . . ?
F15 C46 F14 104.8(6) . . ?
F15 C46 C42 111.9(5) . . ?
F13 C46 F15 107.2(6) . . ?
F13 C46 F14 105.5(6) . . ?
F13 C46 C42 114.6(5) . . ?
F14 C46 C42 112.1(5) . . ?
C52 C53 H53 118.2 . . ?
C48 C53 C52 123.5(5) . . ?
C48 C53 H53 118.2 . . ?
N C19 O4 116.9(5) . . ?
C20 C19 N 122.7(5) . . ?
C20 C19 O4 120.4(5) . . ?
C37 C32 C33 115.5(5) . . ?
C37 C32 B1 122.3(4) . . ?
C33 C32 B1 122.0(4) . . ?
C37 C36 C39 119.7(5) . . ?
C35 C36 C37 121.5(5) . . ?
C35 C36 C39 118.8(5) . . ?
O3 C3 H3AA 110.7 . . ?
O3 C3 H3AB 110.7 . . ?
O3 C3 H3BC 110.7 . . ?
O3 C3 H3BD 110.7 . . ?
O3 C3 C4 105.1(10) . . ?
H3AA C3 H3AB 108.8 . . ?
H3BC C3 H3BD 108.8 . . ?
C4 C3 H3AA 110.7 . . ?
C4 C3 H3AB 110.7 . . ?
C4A C3 O3 105(2) . . ?
C4A C3 H3BC 110.7 . . ?
C4A C3 H3BD 110.7 . . ?
C53 C48 C49 114.5(5) . . ?
C53 C48 B1 119.2(4) . . ?
C49 C48 B1 126.0(4) . . ?
C32 C37 H37 119.0 . . ?
C36 C37 C32 121.9(5) . . ?
C36 C37 H37 119.0 . . ?
C33 C34 C38 119.7(5) . . ?
C35 C34 C38 118.5(5) . . ?
C35 C34 C33 121.6(4) . . ?
C28 C27 C26 118.9(5) . . ?
C28 C27 H27 120.6 . . ?
C26 C27 H27 120.6 . . ?
C13 C15 H15A 109.5 . . ?
C13 C15 H15B 109.5 . . ?
C13 C15 H15C 109.5 . . ?
H15A C15 H15B 109.5 . . ?
H15A C15 H15C 109.5 . . ?
H15B C15 H15C 109.5 . . ?
P1 C7 H7 107.1 . . ?
C8 C7 P1 112.3(4) . . ?
C8 C7 H7 107.1 . . ?
C9 C7 P1 111.3(4) . . ?
C9 C7 H7 107.1 . . ?
C9 C7 C8 111.6(6) . . ?
O3 C6 H6AA 110.6 . . ?
O3 C6 H6AB 110.6 . . ?
O3 C6 H6BC 111.2 . . ?
O3 C6 H6BD 111.2 . . ?
O3 C6 C5 105.8(10) . . ?
O3 C6 C5A 102.7(14) . . ?
H6AA C6 H6AB 108.7 . . ?
H6BC C6 H6BD 109.1 . . ?
C5 C6 H6AA 110.6 . . ?
C5 C6 H6AB 110.6 . . ?
C5A C6 H6BC 111.2 . . ?
C5A C6 H6BD 111.2 . . ?
O5 C23 C22 118.7(5) . . ?
N C23 O5 117.1(4) . . ?
N C23 C22 124.2(5) . . ?
F10 C39 C36 113.8(6) . . ?
F12 C39 F10 103.8(10) . . ?
F12 C39 F11 107.0(11) . . ?
F12 C39 C36 116.0(8) . . ?
F11 C39 F10 104.2(11) . . ?
F11 C39 C36 111.1(7) . . ?
F10A C39 C36 116.4(7) . . ?
F10A C39 F12A 107.6(14) . . ?
F10A C39 F11A 108.9(13) . . ?
F12A C39 C36 108.1(8) . . ?
F11A C39 C36 111.7(8) . . ?
F11A C39 F12A 103.2(14) . . ?
C40 C45 C44 122.1(5) . . ?
C40 C45 H45 119.0 . . ?
C44 C45 H45 119.0 . . ?
C24 C25 H25 118.4 . . ?
C26 C25 C24 123.3(5) . . ?
C26 C25 H25 118.4 . . ?
C32 C33 H33 119.1 . . ?
C34 C33 C32 121.7(4) . . ?
C34 C33 H33 119.1 . . ?
C10 C11 H11A 109.5 . . ?
C10 C11 H11B 109.5 . . ?
C10 C11 H11C 109.5 . . ?
H11A C11 H11B 109.5 . . ?
H11A C11 H11C 109.5 . . ?
H11B C11 H11C 109.5 . . ?
C7 C8 H8A 109.5 . . ?
C7 C8 H8B 109.5 . . ?
C7 C8 H8C 109.5 . . ?
H8A C8 H8B 109.5 . . ?
H8A C8 H8C 109.5 . . ?
H8B C8 H8C 109.5 . . ?
C42 C43 C44 118.5(5) . . ?
C42 C43 H43 120.8 . . ?
C44 C43 H43 120.8 . . ?
C24 C29 H29 119.1 . . ?
C28 C29 C24 121.9(5) . . ?
C28 C29 H29 119.1 . . ?
C48 C49 H49 119.1 . . ?
C50 C49 C48 121.8(5) . . ?
C50 C49 H49 119.1 . . ?
C16 C17 H17A 109.5 . . ?
C16 C17 H17B 109.5 . . ?
C16 C17 H17C 109.5 . . ?
H17A C17 H17B 109.5 . . ?
H17A C17 H17C 109.5 . . ?
H17B C17 H17C 109.5 . . ?
C16 C18 H18A 109.5 . . ?
C16 C18 H18B 109.5 . . ?
C16 C18 H18C 109.5 . . ?
H18A C18 H18B 109.5 . . ?
H18A C18 H18C 109.5 . . ?
H18B C18 H18C 109.5 . . ?
C20 C21 H21 119.8 . . ?
C22 C21 H21 119.8 . . ?
C22 C21 C20 120.4(5) . . ?
C19 C20 C21 119.2(6) . . ?
C19 C20 H20 120.4 . . ?
C21 C20 H20 120.4 . . ?
C24 B1 C40 104.4(4) . . ?
C24 B1 C32 110.7(4) . . ?
C40 B1 C32 110.6(4) . . ?
C48 B1 C24 115.6(4) . . ?
C48 B1 C40 110.3(4) . . ?
C48 B1 C32 105.2(4) . . ?
C7 C9 H9A 109.5 . . ?
C7 C9 H9B 109.5 . . ?
C7 C9 H9C 109.5 . . ?
H9A C9 H9B 109.5 . . ?
H9A C9 H9C 109.5 . . ?
H9B C9 H9C 109.5 . . ?
F24 C55 F23 97.6(7) . . ?
F24 C55 C52 113.0(7) . . ?
F22 C55 F24 115.9(9) . . ?
F22 C55 F23 102.1(10) . . ?
F22 C55 C52 115.8(6) . . ?
F23 C55 C52 110.0(8) . . ?
C36 C35 H35 121.2 . . ?
C34 C35 C36 117.7(5) . . ?
C34 C35 H35 121.2 . . ?
C49 C50 C54 119.8(5) . . ?
C51 C50 C49 122.2(5) . . ?
C51 C50 C54 118.0(6) . . ?
C52 C51 H51 121.1 . . ?
C50 C51 C52 117.9(5) . . ?
C50 C51 H51 121.1 . . ?
F16 C47 C44 112.8(5) . . ?
F18 C47 F16 106.7(7) . . ?
F18 C47 F17 105.7(6) . . ?
F18 C47 C44 113.2(5) . . ?
F17 C47 F16 106.4(6) . . ?
F17 C47 C44 111.5(6) . . ?
C13 C14 H14A 109.5 . . ?
C13 C14 H14B 109.5 . . ?
C13 C14 H14C 109.5 . . ?
H14A C14 H14B 109.5 . . ?
H14A C14 H14C 109.5 . . ?
H14B C14 H14C 109.5 . . ?
C23 C22 H22 121.6 . . ?
C21 C22 C23 116.7(6) . . ?
C21 C22 H22 121.6 . . ?
F6 C31 C28 114.8(12) . . ?
F6 C31 F5 120.0(19) . . ?
F6 C31 F4 80.3(14) . . ?
F5 C31 C28 110.0(13) . . ?
F4 C31 C28 118.7(15) . . ?
F4 C31 F5 111(2) . . ?
C10 C12 H12A 109.5 . . ?
C10 C12 H12B 109.5 . . ?
C10 C12 H12C 109.5 . . ?
H12A C12 H12B 109.5 . . ?
H12A C12 H12C 109.5 . . ?
H12B C12 H12C 109.5 . . ?
F21 C54 C50 112.2(11) . . ?
F20 C54 F21 99.6(10) . . ?
F20 C54 C50 115.5(7) . . ?
F20 C54 F19A 88.4(12) . . ?
F19 C54 F21 101.1(12) . . ?
F19 C54 F20 113.8(14) . . ?
F19 C54 C50 112.8(9) . . ?
C50 C54 F19A 105.4(10) . . ?
F21A C54 F20 124(2) . . ?
F21A C54 C50 116.7(14) . . ?
F21A C54 F19A 96(2) . . ?
F6 C31A C28 114.0(7) . . ?
F6 C31A F5A 100.2(9) . . ?
F6 C31A F4A 111.1(10) . . ?
F5A C31A C28 115.9(8) . . ?
F5A C31A F4A 103.4(10) . . ?
F4A C31A C28 111.5(8) . . ?
C3 C4 H4A 111.5 . . ?
C3 C4 H4B 111.5 . . ?
H4A C4 H4B 109.3 . . ?
C5 C4 C3 101.2(18) . . ?
C5 C4 H4A 111.5 . . ?
C5 C4 H4B 111.5 . . ?
C6 C5 C4 103.9(14) . . ?
C6 C5 H5A 111.0 . . ?
C6 C5 H5B 111.0 . . ?
C4 C5 H5A 111.0 . . ?
C4 C5 H5B 111.0 . . ?
H5A C5 H5B 109.0 . . ?
C3 C4A H4AA 109.5 . . ?
C3 C4A H4AB 109.5 . . ?
C3 C4A C5A 111(3) . . ?
H4AA C4A H4AB 108.1 . . ?
C5A C4A H4AA 109.5 . . ?
C5A C4A H4AB 109.5 . . ?
C6 C5A H5AA 111.8 . . ?
C6 C5A H5AB 111.8 . . ?
C4A C5A C6 100(2) . . ?
C4A C5A H5AA 111.8 . . ?
C4A C5A H5AB 111.8 . . ?
H5AA C5A H5AB 109.5 . . ?
H10A C102 H10B 109.4 . . ?
C101 C102 H10A 111.6 . . ?
C101 C102 H10B 111.6 . . ?
C101 C102 C103 100.9(10) . . ?
C103 C102 H10A 111.6 . . ?
C103 C102 H10B 111.6 . . ?
H10C C104 H10D 109.3 . . ?
C105 C104 H10C 111.5 . . ?
C105 C104 H10D 111.5 . . ?
C105 C104 C103 101.4(10) . . ?
C103 C104 H10C 111.5 . . ?
C103 C104 H10D 111.5 . . ?
C102 C101 H10E 109.7 . . ?
C102 C101 H10F 109.7 . . ?
H10E C101 H10F 108.2 . . ?
C100 C101 C102 109.7(11) . . ?
C100 C101 H10E 109.7 . . ?
C100 C101 H10F 109.7 . . ?
C101 C100 H10G 109.5 . . ?
C101 C100 H10H 109.5 . . ?
C101 C100 H10I 109.5 . . ?
H10G C100 H10H 109.5 . . ?
H10G C100 H10I 109.5 . . ?
H10H C100 H10I 109.5 . . ?
C104 C105 H10J 109.5 . . ?
C104 C105 H10K 109.5 . . ?
C104 C105 H10L 109.5 . . ?
H10J C105 H10K 109.5 . . ?
H10J C105 H10L 109.5 . . ?
H10K C105 H10L 109.5 . . ?
C102 C103 H10M 112.5 . . ?
C102 C103 H10N 112.5 . . ?
C104 C103 C102 96.3(9) . . ?
C104 C103 H10M 112.5 . . ?
C104 C103 H10N 112.5 . . ?
H10M C103 H10N 110.0 . . ?

loop_
_geom_torsion_atom_site_label_1
_geom_torsion_atom_site_label_2
_geom_torsion_atom_site_label_3
_geom_torsion_atom_site_label_4
_geom_torsion
_geom_torsion_site_symmetry_1
_geom_torsion_site_symmetry_2
_geom_torsion_site_symmetry_3
_geom_torsion_site_symmetry_4
_geom_torsion_publ_flag
Mn1 P1 O4 C19 5.7(4) . . . . ?
Mn1 P1 C10 C11 148.6(4) . . . . ?
Mn1 P1 C10 C12 -84.4(5) . . . . ?
Mn1 P1 C7 C8 -78.2(5) . . . . ?
Mn1 P1 C7 C9 47.8(5) . . . . ?
Mn1 P2 O5 C23 1.3(4) . . . . ?
Mn1 P2 C16 C17 -149.7(4) . . . . ?
Mn1 P2 C16 C18 83.8(4) . . . . ?
Mn1 P2 C13 C15 -49.6(5) . . . . ?
Mn1 P2 C13 C14 76.9(5) . . . . ?
Mn1 O3 C3 C4 168.6(11) . . . . ?
Mn1 O3 C3 C4A -173.4(19) . . . . ?
Mn1 O3 C6 C5 167.5(11) . . . . ?
Mn1 O3 C6 C5A -165.2(19) . . . . ?
Mn1 N C19 O4 4.8(6) . . . . ?
Mn1 N C19 C20 -176.3(4) . . . . ?
Mn1 N C23 O5 -4.0(7) . . . . ?
Mn1 N C23 C22 175.3(5) . . . . ?
P1 O4 C19 N -7.1(6) . . . . ?
P1 O4 C19 C20 174.0(5) . . . . ?
P2 O5 C23 N 1.4(7) . . . . ?
P2 O5 C23 C22 -177.9(5) . . . . ?
O5 P2 C16 C17 -40.5(5) . . . . ?
O5 P2 C16 C18 -167.0(4) . . . . ?
O5 P2 C13 C15 -161.1(5) . . . . ?
O5 P2 C13 C14 -34.6(5) . . . . ?
O5 C23 C22 C21 -179.1(6) . . . . ?
O3 C3 C4 C5 30(2) . . . . ?
O3 C3 C4A C5A -26(4) . . . . ?
O3 C6 C5 C4 31(3) . . . . ?
O3 C6 C5A C4A -28(4) . . . . ?
F7 C38 C34 C33 145.2(11) . . . . ?
F7 C38 C34 C35 -39.3(12) . . . . ?
N C19 C20 C21 0.4(9) . . . . ?
N C23 C22 C21 1.6(10) . . . . ?
O4 P1 C10 C11 39.2(5) . . . . ?
O4 P1 C10 C12 166.2(4) . . . . ?
O4 P1 C7 C8 34.7(5) . . . . ?
O4 P1 C7 C9 160.7(5) . . . . ?
O4 C19 C20 C21 179.3(6) . . . . ?
F8 C38 C34 C33 22.3(14) . . . . ?
F8 C38 C34 C35 -162.1(12) . . . . ?
F9 C38 C34 C33 -99.0(13) . . . . ?
F9 C38 C34 C35 76.6(14) . . . . ?
C10 P1 O4 C19 130.2(4) . . . . ?
C10 P1 C7 C8 136.9(5) . . . . ?
C10 P1 C7 C9 -97.1(5) . . . . ?
C16 P2 O5 C23 -123.7(4) . . . . ?
C16 P2 C13 C15 96.4(5) . . . . ?
C16 P2 C13 C14 -137.1(5) . . . . ?
C41 C40 C45 C44 1.8(8) . . . . ?
C41 C40 B1 C24 82.0(5) . . . . ?
C41 C40 B1 C32 -37.0(6) . . . . ?
C41 C40 B1 C48 -153.1(4) . . . . ?
C41 C42 C46 F15 142.3(6) . . . . ?
C41 C42 C46 F13 20.0(8) . . . . ?
C41 C42 C46 F14 -100.2(6) . . . . ?
C41 C42 C43 C44 0.0(8) . . . . ?
C30 C26 C27 C28 176.7(5) . . . . ?
C30 C26 C25 C24 -177.3(5) . . . . ?
C13 P2 O5 C23 129.0(4) . . . . ?
C13 P2 C16 C17 63.6(6) . . . . ?
C13 P2 C16 C18 -62.9(5) . . . . ?
C40 C41 C42 C46 179.0(5) . . . . ?
C40 C41 C42 C43 2.0(8) . . . . ?
C42 C41 C40 C45 -2.9(7) . . . . ?
C42 C41 C40 B1 -176.9(4) . . . . ?
C38 C34 C33 C32 178.1(5) . . . . ?
C38 C34 C35 C36 -178.8(5) . . . . ?
C52 C53 C48 C49 2.3(10) . . . . ?
C52 C53 C48 B1 176.8(6) . . . . ?
C46 C42 C43 C44 -176.9(5) . . . . ?
C53 C52 C55 F24 44.5(13) . . . . ?
C53 C52 C55 F22 -178.5(11) . . . . ?
C53 C52 C55 F23 -63.4(12) . . . . ?
C53 C52 C51 C50 -0.3(12) . . . . ?
C53 C48 C49 C50 -1.9(10) . . . . ?
C53 C48 B1 C24 159.5(5) . . . . ?
C53 C48 B1 C40 41.3(6) . . . . ?
C53 C48 B1 C32 -78.0(6) . . . . ?
C19 N C23 O5 178.8(5) . . . . ?
C19 N C23 C22 -1.8(8) . . . . ?
C3 O3 C6 C5 -11.9(12) . . . . ?
C3 O3 C6 C5A 15.5(19) . . . . ?
C3 C4 C5 C6 -37(3) . . . . ?
C3 C4A C5A C6 35(5) . . . . ?
C48 C49 C50 C51 0.4(12) . . . . ?
C48 C49 C50 C54 -177.1(8) . . . . ?
C37 C32 C33 C34 -1.0(7) . . . . ?
C37 C32 B1 C24 -151.4(5) . . . . ?
C37 C32 B1 C40 -36.2(6) . . . . ?
C37 C32 B1 C48 83.0(5) . . . . ?
C37 C36 C39 F10 -144.7(12) . . . . ?
C37 C36 C39 F12 -24.4(17) . . . . ?
C37 C36 C39 F11 98.1(14) . . . . ?
C37 C36 C39 F10A 148(2) . . . . ?
C37 C36 C39 F12A -90(2) . . . . ?
C37 C36 C39 F11A 22(2) . . . . ?
C37 C36 C35 C34 2.7(9) . . . . ?
C27 C28 C29 C24 4.0(9) . . . . ?
C27 C28 C31 F6 126.4(13) . . . . ?
C27 C28 C31 F5 -95(2) . . . . ?
C27 C28 C31 F4 34.0(19) . . . . ?
C27 C28 C31A F6 109.6(10) . . . . ?
C27 C28 C31A F5A -134.9(9) . . . . ?
C27 C28 C31A F4A -17.0(13) . . . . ?
C27 C26 C30 F3 140.9(6) . . . . ?
C27 C26 C30 F1 20.7(9) . . . . ?
C27 C26 C30 F2 -99.5(7) . . . . ?
C27 C26 C25 C24 -0.3(8) . . . . ?
C7 P1 O4 C19 -122.7(4) . . . . ?
C7 P1 C10 C11 -65.3(6) . . . . ?
C7 P1 C10 C12 61.6(5) . . . . ?
C6 O3 C3 C4 -12.0(12) . . . . ?
C6 O3 C3 C4A 6(2) . . . . ?
C23 N C19 O4 -178.1(5) . . . . ?
C23 N C19 C20 0.8(8) . . . . ?
C39 C36 C37 C32 -179.2(5) . . . . ?
C39 C36 C35 C34 -179.3(5) . . . . ?
C45 C40 B1 C24 -91.5(5) . . . . ?
C45 C40 B1 C32 149.4(5) . . . . ?
C45 C40 B1 C48 33.4(6) . . . . ?
C45 C44 C43 C42 -1.0(8) . . . . ?
C45 C44 C47 F16 147.3(7) . . . . ?
C45 C44 C47 F18 26.0(9) . . . . ?
C45 C44 C47 F17 -93.0(8) . . . . ?
C25 C24 C29 C28 -4.3(8) . . . . ?
C25 C24 B1 C40 -79.8(5) . . . . ?
C25 C24 B1 C32 39.3(6) . . . . ?
C25 C24 B1 C48 158.8(4) . . . . ?
C25 C26 C30 F3 -42.1(8) . . . . ?
C25 C26 C30 F1 -162.3(6) . . . . ?
C25 C26 C30 F2 77.5(7) . . . . ?
C25 C26 C27 C28 -0.3(8) . . . . ?
C33 C32 C37 C36 0.3(8) . . . . ?
C33 C32 B1 C24 33.9(6) . . . . ?
C33 C32 B1 C40 149.1(4) . . . . ?
C33 C32 B1 C48 -91.7(5) . . . . ?
C33 C34 C35 C36 -3.4(9) . . . . ?
C43 C42 C46 F15 -40.7(8) . . . . ?
C43 C42 C46 F13 -163.1(5) . . . . ?
C43 C42 C46 F14 76.7(7) . . . . ?
C43 C44 C45 C40 0.1(9) . . . . ?
C43 C44 C47 F16 -33.8(9) . . . . ?
C43 C44 C47 F18 -155.1(6) . . . . ?
C43 C44 C47 F17 85.8(8) . . . . ?
C29 C24 C25 C26 2.5(7) . . . . ?
C29 C24 B1 C40 90.6(6) . . . . ?
C29 C24 B1 C32 -150.3(5) . . . . ?
C29 C24 B1 C48 -30.8(7) . . . . ?
C29 C28 C27 C26 -1.5(8) . . . . ?
C29 C28 C31 F6 -47.3(18) . . . . ?
C29 C28 C31 F5 92(2) . . . . ?
C29 C28 C31 F4 -139.7(17) . . . . ?
C29 C28 C31A F6 -71.1(12) . . . . ?
C29 C28 C31A F5A 44.4(11) . . . . ?
C29 C28 C31A F4A 162.2(10) . . . . ?
C49 C48 B1 C24 -26.7(8) . . . . ?
C49 C48 B1 C40 -144.9(6) . . . . ?
C49 C48 B1 C32 95.8(6) . . . . ?
C49 C50 C51 C52 0.7(12) . . . . ?
C49 C50 C54 F21 -45.1(16) . . . . ?
C49 C50 C54 F20 -158.3(9) . . . . ?
C49 C50 C54 F19 68(2) . . . . ?
C49 C50 C54 F19A 106.0(15) . . . . ?
C49 C50 C54 F21A 1(3) . . . . ?
C20 C21 C22 C23 -0.3(11) . . . . ?
B1 C24 C25 C26 173.7(5) . . . . ?
B1 C24 C29 C28 -175.2(5) . . . . ?
B1 C40 C45 C44 175.6(5) . . . . ?
B1 C32 C37 C36 -174.7(5) . . . . ?
B1 C32 C33 C34 174.0(5) . . . . ?
B1 C48 C49 C50 -175.9(6) . . . . ?
C55 C52 C53 C48 177.4(8) . . . . ?
C55 C52 C51 C50 -179.0(9) . . . . ?
C35 C36 C37 C32 -1.2(9) . . . . ?
C35 C36 C39 F10 37.2(13) . . . . ?
C35 C36 C39 F12 157.5(15) . . . . ?
C35 C36 C39 F11 -80.0(14) . . . . ?
C35 C36 C39 F10A -30(2) . . . . ?
C35 C36 C39 F12A 92(2) . . . . ?
C35 C36 C39 F11A -155.6(19) . . . . ?
C35 C34 C33 C32 2.6(9) . . . . ?
C51 C52 C53 C48 -1.3(12) . . . . ?
C51 C52 C55 F24 -136.8(9) . . . . ?
C51 C52 C55 F22 0.2(16) . . . . ?
C51 C52 C55 F23 115.3(9) . . . . ?
C51 C50 C54 F21 137.3(14) . . . . ?
C51 C50 C54 F20 24.0(14) . . . . ?
C51 C50 C54 F19 -109(2) . . . . ?
C51 C50 C54 F19A -71.7(17) . . . . ?
C51 C50 C54 F21A -177(3) . . . . ?
C47 C44 C45 C40 178.9(6) . . . . ?
C47 C44 C43 C42 -179.9(6) . . . . ?
C22 C21 C20 C19 -0.7(11) . . . . ?
C31 C28 C27 C26 -175.5(8) . . . . ?
C31 C28 C29 C24 177.2(9) . . . . ?
C54 C50 C51 C52 178.3(9) . . . . ?
C31A C28 C27 C26 177.7(7) . . . . ?
C31A C28 C29 C24 -175.3(6) . . . . ?
F7A C38 C34 C33 -156(3) . . . . ?
F7A C38 C34 C35 20(3) . . . . ?
F8A C38 C34 C33 -35(2) . . . . ?
F8A C38 C34 C35 141(2) . . . . ?
F9A C38 C34 C33 84(3) . . . . ?
F9A C38 C34 C35 -100(3) . . . . ?
C101 C102 C103 C104 -168.5(19) . . . . ?
C105 C104 C103 C102 160.3(17) . . . . ?
C103 C102 C101 C100 -177.5(19) . . . . ?

_shelx_res_file                  
;
TITL asw21133 in Pmn21
    asw21133.res
    created by SHELXL-2018/3 at 10:01:13 on 02-Jun-2023
CELL 1.54184 19.6838 23.8631 13.4251 90 90 90
ZERR 4 0.0004 0.0006 0.0003 0 0 0
LATT 1
SYMM 0.5-X,0.5+Y,0.5-Z
SFAC C H B F Mn N O P
UNIT 232 232 4 96 4 4 20 8
EQIV $1 1-X,2-Y,-1-Z
DFIX 1.52 0.01 C101 C100 C102 C101 C102 C103 C104 C103 C105 C104
SADI C31 F5 C31 F4 C31 F6
SADI F5 C31 F4 C31 F6 C31
SIMU F5 F4 F6
ISOR 1 0.01 F5 F4
SADI C28 C31A C28 C31
SIMU C31A C31
ISOR 0.01 0.1 C31
SADI C54 F19 C54 F20 C54 F21
SADI 0.04 F19 F20 F19 F21 F20 F21
DANG 2.48 0.02 C100 C102 C101 C103 C102 C104 C103 C105
SADI C39 F10A C39 F12A C39 F11A C39 F12 C39 F10 C39 F11
SADI C31A F5A C31A F4A C31A F6
SIMU F11A F12A F10A
SADI 0.04 F10A F12A F10A F11A F12A F11A F12 F10 F12 F11
SIMU F5A F4A
SIMU F20 F19A F19 F21A F21
DFIX 2 F19A F20
DFIX 2 F20 F21
SIMU F5 F4 F4A F5A

L.S. 15 0 0
PLAN  1
TEMP -123
CONF
FREE C104 C102
FREE C102 C102_$1
FREE F6 F5
FREE F6 F4
FREE F20 F19A
MORE -1
BOND $H
fmap 2 53
acta
TWIN -1 0 0 0 -1 0 0 0 1 2
OMIT 13 17 10
REM <olex2.extras>
REM <HklSrc "%.\\asw21133.hkl">
REM </olex2.extras>

WGHT    0.194200
BASF   0.39083
FVAR       0.22002   0.50026   0.22819   0.70768   0.59952   0.63415
MN1   5    0.569363    0.574031    0.248924    11.00000    0.02583    0.04317 =
         0.02730   -0.00126    0.00059   -0.00132
P1    8    0.682017    0.586615    0.268315    11.00000    0.02512    0.04949 =
         0.03784    0.00154    0.00002   -0.00145
P2    8    0.455878    0.578196    0.271782    11.00000    0.02575    0.05092 =
         0.03159   -0.00226    0.00155   -0.00351
PART 1
F10   4    0.686804    0.843979   -0.643492    21.00000    0.03674    0.15759 =
         0.05038    0.02812    0.02531    0.01634

PART 0
O5    7    0.451231    0.610818    0.382357    11.00000    0.02460    0.07980 =
         0.04057   -0.01243    0.00309   -0.00667
O3    7    0.564810    0.654574    0.178218    11.00000    0.03822    0.05165 =
         0.02998    0.00431   -0.00011    0.00083

F15   4    0.790055    0.674250   -0.181171    11.00000    0.03716    0.10934 =
         0.18443   -0.07812   -0.03830    0.03180
F13   4    0.707017    0.667793   -0.277734    11.00000    0.09383    0.08284 =
         0.05586   -0.02808   -0.03094    0.04476
F24   4    0.733469    0.998304   -0.300772    11.00000    0.05859    0.17793 =
         0.14057   -0.04123    0.04589   -0.03950
PART 1
F7    4    0.438282    0.835258   -0.648823    41.00000    0.03943    0.17978 =
         0.06258    0.04655   -0.01963   -0.01373
PART 0
F3    4    0.403717    0.665102   -0.287311    11.00000    0.14298    0.08227 =
         0.04917   -0.01914    0.02252   -0.05509

N     6    0.568414    0.616538    0.379643    11.00000    0.03005    0.04429 =
         0.02780   -0.00008    0.00090   -0.00260
O1    7    0.575109    0.464601    0.347094    11.00000    0.04396    0.05232 =
         0.05996    0.00858    0.00018   -0.00255
O4    7    0.685161    0.624550    0.374319    11.00000    0.02674    0.06284 =
         0.04744   -0.00782   -0.00436   -0.00315
O2    7    0.572824    0.510840    0.060095    11.00000    0.07086    0.08213 =
         0.04270   -0.02621    0.00436    0.00448
C2    1    0.571535    0.537170    0.132943    11.00000    0.03581    0.05463 =
         0.03903   -0.00179    0.00742   -0.00003
PART 1
F8    4    0.383848    0.828239   -0.516714    41.00000    0.02108    0.20872 =
         0.07462   -0.06301   -0.01095    0.02302
PART 0
F16   4    0.757456    0.797646    0.123720    11.00000    0.17198    0.08744 =
         0.07145   -0.01427   -0.07075    0.02052
F22   4    0.699284    1.072338   -0.226273    11.00000    0.07002    0.07081 =
         0.31971    0.00013    0.06839   -0.02851
F1    4    0.344458    0.651111   -0.161899    11.00000    0.08644    0.10176 =
         0.12616   -0.04878    0.05885   -0.05506
F14   4    0.700529    0.638366   -0.132691    11.00000    0.19063    0.04786 =
         0.08096    0.00420    0.04042    0.01703
PART 1
F12   4    0.737526    0.843229   -0.511275    21.00000    0.03215    0.17880 =
         0.07230   -0.03945    0.01385   -0.04695
PART 0
F18   4    0.694604    0.869325    0.105973    11.00000    0.09207    0.10393 =
         0.06406   -0.04324   -0.01515    0.00776
PART 1
F21   4    0.395792    1.023164   -0.238580    61.00000    0.02855    0.09997 =
         0.23806    0.01132   -0.02288    0.02038
F9    4    0.424130    0.757611   -0.585166    41.00000    0.10584    0.07684 =
         0.20609   -0.02026   -0.11728    0.00275
PART 0
F23   4    0.736197    1.005463   -0.151889    11.00000    0.06438    0.24774 =
         0.16855    0.01257   -0.02362   -0.07236
PART 1
F11   4    0.706299    0.767650   -0.573638    21.00000    0.06224    0.09153 =
         0.15189   -0.00303    0.05834    0.01822
PART 0
F17   4    0.789889    0.866134    0.034640    11.00000    0.06976    0.15043 =
         0.10025   -0.04613   -0.01447   -0.04859

C10   1    0.729463    0.634313    0.187358    11.00000    0.02721    0.07208 =
         0.05687    0.01426    0.00202   -0.00219
AFIX  13
H10   2    0.697288    0.664760    0.167514    11.00000   -1.20000
AFIX   0
C1    1    0.573031    0.507869    0.310175    11.00000    0.02787    0.05009 =
         0.03482   -0.00030    0.00051   -0.00206

F6    4    0.404859    0.834710    0.121192    11.00000    0.09400    0.18233 =
         0.06498   -0.05497   -0.00286    0.03489
C24   1    0.490581    0.811458   -0.172410    11.00000    0.02822    0.03833 =
         0.03664    0.00102   -0.00137    0.00387
C16   1    0.401701    0.626064    0.198210    11.00000    0.03570    0.05415 =
         0.05201   -0.00165   -0.00256    0.00020
AFIX  13
H16   2    0.429902    0.659821    0.182767    11.00000   -1.20000
AFIX   0

F2    4    0.448238    0.632804   -0.159410    11.00000    0.11562    0.05543 =
         0.19111   -0.01877   -0.05778    0.01383
F20   4    0.453948    1.091049   -0.215467    11.00000    0.06247    0.06185 =
         0.30340    0.03747    0.03946    0.02588
C41   1    0.647399    0.761961   -0.198565    11.00000    0.02321    0.04490 =
         0.02927   -0.00049   -0.00429   -0.00072
AFIX  43
H41   2    0.627114    0.744379   -0.254656    11.00000   -1.20000
AFIX   0
C28   1    0.403910    0.802424   -0.041949    11.00000    0.02680    0.06253 =
         0.03867   -0.00608    0.00511    0.00019
C26   1    0.419630    0.727624   -0.156206    11.00000    0.02797    0.04996 =
         0.03571    0.00436    0.00335   -0.00559
C30   1    0.403998    0.669700   -0.191053    11.00000    0.04372    0.05294 =
         0.04512    0.00490    0.00700   -0.01329

C13   1    0.402380    0.516031    0.294944    11.00000    0.03032    0.06460 =
         0.05467    0.00963    0.00101   -0.00991
AFIX  13
H13   2    0.354112    0.527854    0.285021    11.00000   -1.20000
AFIX   0

C40   1    0.622275    0.813653   -0.167703    11.00000    0.02913    0.03160 =
         0.03479    0.00211   -0.00257   -0.00496
C42   1    0.701223    0.734752   -0.150606    11.00000    0.02728    0.04523 =
         0.03584   -0.00155   -0.00087   -0.00096
C44   1    0.704779    0.809238   -0.032868    11.00000    0.03543    0.05532 =
         0.04102   -0.00358   -0.01261   -0.00723
C38   1    0.436565    0.810791   -0.561799    11.00000    0.02631    0.07824 =
         0.04438   -0.00036   -0.00601    0.00217
C52   1    0.627512    0.995647   -0.222383    11.00000    0.03034    0.04341 =
         0.09976    0.01111    0.00711   -0.00195
C46   1    0.724452    0.679408   -0.186661    11.00000    0.03916    0.05040 =
         0.04743   -0.00129   -0.01546    0.01288
C53   1    0.620641    0.937610   -0.224922    11.00000    0.02730    0.03834 =
         0.06512    0.00262    0.00236    0.00395
AFIX  43
H53   2    0.660278    0.915620   -0.235032    11.00000   -1.20000
AFIX   0

C19   1    0.626338    0.633521    0.424479    11.00000    0.02977    0.04356 =
         0.04163    0.00043   -0.00451   -0.00028
C32   1    0.558662    0.829363   -0.344637    11.00000    0.02137    0.04020 =
         0.03938    0.00594   -0.00354   -0.00210
C36   1    0.620612    0.821845   -0.500843    11.00000    0.01798    0.05832 =
         0.04301    0.00719    0.00303    0.00095
C3    1    0.562624    0.661623    0.070060    11.00000    0.04982    0.07539 =
         0.03407    0.01626    0.00035    0.00386
PART 1
AFIX  23
H3AA  2    0.527575    0.637052    0.040233    51.00000   -1.20000
H3AB  2    0.607195    0.652529    0.039961    51.00000   -1.20000
AFIX  23
PART 2
H3BC  2    0.600868    0.641583    0.038048   -51.00000   -1.20000
H3BD  2    0.519411    0.647003    0.042704   -51.00000   -1.20000
AFIX   0

PART 0
C48   1    0.558908    0.910120   -0.213460    11.00000    0.02341    0.04455 =
         0.04360    0.00165   -0.00171    0.00290
C37   1    0.619473    0.827964   -0.398284    11.00000    0.02060    0.04813 =
         0.04193    0.00480   -0.00140    0.00151
AFIX  43
H37   2    0.661258    0.831308   -0.363374    11.00000   -1.20000
AFIX   0
C34   1    0.501098    0.818347   -0.504813    11.00000    0.01540    0.05799 =
         0.03960    0.00420   -0.00440    0.00243
C27   1    0.385698    0.750484   -0.074611    11.00000    0.02995    0.06267 =
         0.03652    0.00454    0.00655   -0.00218
AFIX  43
H27   2    0.350484    0.730201   -0.042335    11.00000   -1.20000
AFIX   0

C15   1    0.417275    0.469871    0.217732    11.00000    0.05963    0.06303 =
         0.07818   -0.00702   -0.00921   -0.01768
AFIX 137
H15A  2    0.420048    0.486573    0.151168    11.00000   -1.50000
H15B  2    0.380720    0.442000    0.219048    11.00000   -1.50000
H15C  2    0.460533    0.451679    0.233867    11.00000   -1.50000
AFIX   0
C7    1    0.741738    0.529619    0.296236    11.00000    0.03051    0.05729 =
         0.05946    0.00527    0.00217    0.00150
AFIX  13
H7    2    0.788439    0.544136    0.282300    11.00000   -1.20000
AFIX   0
C6    1    0.564172    0.709499    0.227401    11.00000    0.04630    0.04754 =
         0.04835    0.00380   -0.00033   -0.00183
PART 1
AFIX  23
H6AA  2    0.600266    0.711594    0.278621    51.00000   -1.20000
H6AB  2    0.519736    0.716305    0.259755    51.00000   -1.20000
AFIX  23
PART 2
H6BC  2    0.609941    0.719713    0.252000   -51.00000   -1.20000
H6BD  2    0.531755    0.710091    0.283772   -51.00000   -1.20000
AFIX   0
PART 0
C23   1    0.510002    0.626940    0.428049    11.00000    0.03093    0.04934 =
         0.03247   -0.00508    0.00362    0.00147

C39   1    0.687972    0.819866   -0.555025    11.00000    0.02657    0.09574 =
         0.04735    0.00656    0.00555   -0.00161
C45   1    0.651698    0.836057   -0.082908    11.00000    0.03264    0.04330 =
         0.04283   -0.00021   -0.00377    0.00122
AFIX  43
H45   2    0.635278    0.870761   -0.057959    11.00000   -1.20000
AFIX   0
C25   1    0.470761    0.758010   -0.202758    11.00000    0.02400    0.03954 =
         0.03474    0.00197    0.00967    0.00004
AFIX  43
H25   2    0.493359    0.741563   -0.258030    11.00000   -1.20000
AFIX   0
C33   1    0.498958    0.823844   -0.401878    11.00000    0.01553    0.04847 =
         0.04014    0.00164    0.00014    0.00274
AFIX  43
H33   2    0.456161    0.823889   -0.369169    11.00000   -1.20000
AFIX   0

C11   1    0.791337    0.663412    0.237525    11.00000    0.03339    0.08916 =
         0.08258    0.00873   -0.00198   -0.01871
AFIX 137
H11A  2    0.775770    0.685238    0.294992    11.00000   -1.50000
H11B  2    0.813383    0.688406    0.189461    11.00000   -1.50000
H11C  2    0.823845    0.634926    0.259731    11.00000   -1.50000
AFIX   0

PART 1
F5    4    0.314790    0.848472    0.027548    31.00000    0.03855    0.07873 =
         0.06389   -0.00703    0.01884    0.03177

PART 0
C8    1    0.739972    0.512687    0.405030    11.00000    0.04288    0.06020 =
         0.06983    0.01315   -0.00529    0.00562
AFIX 137
H8A   2    0.750955    0.545188    0.446648    11.00000   -1.50000
H8B   2    0.773341    0.482939    0.416820    11.00000   -1.50000
H8C   2    0.694479    0.498988    0.421959    11.00000   -1.50000
AFIX   0

C43   1    0.730265    0.758362   -0.067240    11.00000    0.02911    0.04525 =
         0.04104   -0.00045   -0.00829    0.00253
AFIX  43
H43   2    0.766837    0.740353   -0.033962    11.00000   -1.20000
AFIX   0
C29   1    0.456855    0.832105   -0.087692    11.00000    0.02635    0.05285 =
         0.03833   -0.00885   -0.00317   -0.00361
AFIX  43
H29   2    0.470338    0.867179   -0.060677    11.00000   -1.20000
AFIX   0
C49   1    0.502514    0.945880   -0.202667    11.00000    0.02250    0.04993 =
         0.07878    0.00545    0.00056    0.00296
AFIX  43
H49   2    0.458481    0.929957   -0.196486    11.00000   -1.20000
AFIX   0

C17   1    0.338914    0.646822    0.251964    11.00000    0.03087    0.09322 =
         0.08047   -0.00451    0.00234    0.01570
AFIX 137
H17A  2    0.308487    0.615184    0.265227    11.00000   -1.50000
H17B  2    0.315423    0.674441    0.210345    11.00000   -1.50000
H17C  2    0.352204    0.664273    0.315106    11.00000   -1.50000
AFIX   0
C18   1    0.383423    0.598838    0.097821    11.00000    0.04371    0.08369 =
         0.05394    0.00413   -0.01594    0.00481
AFIX 137
H18A  2    0.423495    0.579879    0.070599    11.00000   -1.50000
H18B  2    0.368211    0.627821    0.051158    11.00000   -1.50000
H18C  2    0.346921    0.571476    0.107771    11.00000   -1.50000
AFIX   0
C21   1    0.566199    0.668206    0.562444    11.00000    0.05938    0.07657 =
         0.04350   -0.02044   -0.00073   -0.00225
AFIX  43
H21   2    0.566158    0.685874    0.625857    11.00000   -1.20000
AFIX   0
C20   1    0.626935    0.659019    0.513525    11.00000    0.04435    0.05742 =
         0.04559   -0.01361   -0.00907   -0.00315
AFIX  43
H20   2    0.668627    0.670621    0.542601    11.00000   -1.20000
AFIX   0

B1    3    0.556368    0.842011   -0.223601    11.00000    0.02150    0.04174 =
         0.03622    0.00036   -0.00306   -0.00184
PART 1
F19   4    0.423918    1.035010   -0.095189    61.00000    0.09677    0.20044 =
         0.17333   -0.01040    0.02221    0.09512

PART 0
C9    1    0.730485    0.479951    0.228392    11.00000    0.04775    0.05946 =
         0.07977   -0.00444    0.00385    0.01593
AFIX 137
H9A   2    0.689163    0.460093    0.248690    11.00000   -1.50000
H9B   2    0.769468    0.454533    0.232916    11.00000   -1.50000
H9C   2    0.725526    0.493017    0.159570    11.00000   -1.50000
AFIX   0

C55   1    0.696947    1.021142   -0.231158    11.00000    0.03086    0.04988 =
         0.18219   -0.00523    0.02206   -0.00186
C35   1    0.561258    0.815772   -0.555322    11.00000    0.03236    0.06142 =
         0.03872    0.00173    0.00153   -0.00243
AFIX  43
H35   2    0.562374    0.810021   -0.625324    11.00000   -1.20000
AFIX   0
C50   1    0.509389    1.003328   -0.200816    11.00000    0.02574    0.04804 =
         0.09540   -0.00317   -0.00271    0.00516
C51   1    0.571168    1.029046   -0.209938    11.00000    0.03820    0.03840 =
         0.10245   -0.00411    0.00355   -0.00078
AFIX  43
H51   2    0.575056    1.068708   -0.207751    11.00000   -1.20000
AFIX   0
C47   1    0.736258    0.835391    0.058057    11.00000    0.05372    0.06331 =
         0.06327   -0.01285   -0.02299    0.00099

C14   1    0.408360    0.494976    0.400851    11.00000    0.04678    0.09300 =
         0.06080    0.02617    0.00542   -0.01079
AFIX 137
H14A  2    0.454571    0.481154    0.412445    11.00000   -1.50000
H14B  2    0.375826    0.464475    0.411526    11.00000   -1.50000
H14C  2    0.398557    0.525656    0.447198    11.00000   -1.50000
AFIX   0
C22   1    0.506212    0.652031    0.520154    11.00000    0.04873    0.07486 =
         0.04450   -0.01312    0.00116   -0.00033
AFIX  43
H22   2    0.463948    0.657820    0.552735    11.00000   -1.20000
AFIX   0

PART 1
C31   1    0.367129    0.819520    0.050276    31.00000    0.05338    0.05304 =
         0.05021   -0.01250    0.00075    0.00034

PART 0
C12   1    0.749586    0.603683    0.091572    11.00000    0.04198    0.10038 =
         0.05603   -0.00409    0.00929   -0.00431
AFIX 137
H12A  2    0.782245    0.573984    0.107352    11.00000   -1.50000
H12B  2    0.770330    0.630312    0.045062    11.00000   -1.50000
H12C  2    0.709061    0.587150    0.061000    11.00000   -1.50000
AFIX   0

C54   1    0.448411    1.039440   -0.184427    11.00000    0.04756    0.05928 =
         0.18231   -0.00140    0.01644    0.01658
PART 1
F4    4    0.352058    0.782230    0.113761    31.00000    0.07796    0.07106 =
         0.03393    0.00381    0.03852    0.00110
PART 2
F10A  4    0.690138    0.790234   -0.633166   -21.00000    0.04913    0.35345 =
         0.12328   -0.15825    0.05167   -0.06660
F12A  4    0.704555    0.871457   -0.579984   -21.00000    0.12837    0.12657 =
         0.29510    0.10244    0.16099    0.03558
F11A  4    0.736228    0.805110   -0.497335   -21.00000    0.02138    0.27828 =
         0.07020    0.03213    0.01660    0.04110
F5A   4    0.353631    0.884192    0.027900   -31.00000    0.16710    0.10606 =
         0.10835   -0.00678    0.05068    0.07246
F4A   4    0.309144    0.807492    0.061222   -31.00000    0.05483    0.18657 =
         0.13719   -0.08980    0.05445   -0.03759
C31A  1    0.368899    0.830889    0.042072   -31.00000    0.04113    0.08612 =
         0.05599   -0.01912    0.01696   -0.00373
F7A   4    0.439963    0.787720   -0.643242   -41.00000    0.04303    0.17816 =
         0.06969   -0.05720   -0.02289    0.04527
F8A   4    0.391651    0.781466   -0.513083   -41.00000    0.03717    0.17489 =
         0.05831    0.00891   -0.00870   -0.06429
F9A   4    0.408078    0.858465   -0.580596   -41.00000    0.09404    0.04806 =
         0.29288    0.01959   -0.13508    0.01184

PART 1
C4    1    0.544630    0.724511    0.053397    51.00000    0.06603    0.05059 =
         0.04687    0.01630   -0.01196    0.01493
AFIX  23
H4A   2    0.565305    0.739147   -0.008589    51.00000   -1.20000
H4B   2    0.494876    0.730452    0.051221    51.00000   -1.20000
AFIX   0
C5    1    0.576584    0.751594    0.146723    51.00000    0.06222    0.06338 =
         0.07392    0.02059   -0.01540   -0.00988
AFIX  23
H5A   2    0.625837    0.758026    0.137110    51.00000   -1.20000
H5B   2    0.554367    0.787744    0.162466    51.00000   -1.20000
AFIX   0
PART 2
C4A   1    0.567598    0.716654    0.054739   -51.00000    0.06633    0.06582 =
         0.06893    0.03096   -0.00847    0.03480
AFIX  23
H4AA  2    0.541080    0.727089   -0.005113   -51.00000   -1.20000
H4AB  2    0.615695    0.726711    0.042681   -51.00000   -1.20000
AFIX   0
C5A   1    0.541285    0.748722    0.143851   -51.00000    0.08293    0.05321 =
         0.08727    0.01520    0.01628    0.01881
AFIX  23
H5AA  2    0.491251    0.752828    0.142052   -51.00000   -1.20000
H5AB  2    0.562620    0.786158    0.149461   -51.00000   -1.20000
AFIX   0

PART -1
C102  1    0.949320    0.475562   -0.001720    10.50000   10.10000
AFIX  23
H10A  2    0.955122    0.450204   -0.059460    10.50000   -1.20000
H10B  2    0.948435    0.453206    0.060386    10.50000   -1.20000
AFIX   0
C104  1    1.066487    0.480787   -0.011055    10.50000   10.10000
AFIX  23
H10C  2    1.078818    0.462832    0.052919    10.50000   -1.20000
H10D  2    1.056802    0.451431   -0.061191    10.50000   -1.20000
AFIX   0
C101  1    0.885736    0.511778   -0.012212    10.50000   10.10000
AFIX  23
H10E  2    0.883273    0.538722    0.043744    10.50000   -1.20000
H10F  2    0.887880    0.533323   -0.075152    10.50000   -1.20000
AFIX   0
C100  1    0.823267    0.474897   -0.012124    10.50000   10.10000
AFIX 137
H10G  2    0.818150    0.457225   -0.077589    10.50000   -1.50000
H10H  2    0.783063    0.497721    0.002297    10.50000   -1.50000
H10I  2    0.828103    0.445842    0.038976    10.50000   -1.50000
AFIX   0
C105  1    1.121985    0.520673   -0.046663    10.50000   10.10000
AFIX 137
H10J  2    1.103384    0.545882   -0.097428    10.50000   -1.50000
H10K  2    1.159522    0.499006   -0.075236    10.50000   -1.50000
H10L  2    1.138696    0.542751    0.009802    10.50000   -1.50000
AFIX   0
C103  1    1.005577    0.521343    0.001405    10.50000   10.10000
AFIX  23
H10M  2    1.001795    0.548322   -0.054340    10.50000   -1.20000
H10N  2    1.006681    0.541643    0.065696    10.50000   -1.20000
AFIX   0

PART 2
F19A  4    0.454857    1.060731   -0.079742   -61.00000    0.06470    0.24901 =
         0.14442   -0.13378   -0.00522    0.05436
F21A  4    0.395198    1.015792   -0.172583   -61.00000    0.02179    0.07440 =
         0.25612   -0.03443    0.02751    0.00447
HKLF 4


REM  asw21133 in Pmn21
REM wR2 = 0.2295, GooF = S = 0.897, Restrained GooF = 0.905 for all data
REM R1 = 0.0766 for 9811 Fo > 4sig(Fo) and 0.0903 for all 12038 data
REM 953 parameters refined using 121 restraints

END

WGHT      0.1532      0.0000

REM Highest difference peak  0.872,  deepest hole -0.889,  1-sigma level  0.098
Q1    1   0.6870  1.0561 -0.3558  11.00000  0.05    0.87
;
_shelx_res_checksum              61145
_olex2_submission_special_instructions 'No special instructions were received'
_oxdiff_exptl_absorpt_empirical_details 
;
Empirical correction (ABSPACK) includes:
- Absorption correction using spherical harmonics
- Frame scaling
;
_oxdiff_exptl_absorpt_empirical_full_max 1.624
_oxdiff_exptl_absorpt_empirical_full_min 0.690
loop_
_twin_individual_id
_twin_individual_mass_fraction_refined
1 0.60917
2 0.39083
####################################################################### 
# 
# This file contains crystal structure data downloaded from the 
# Cambridge Structural Database (CSD) hosted by the Cambridge 
# Crystallographic Data Centre (CCDC).
# 
# Full information about CCDC data access policies and citation 
# guidelines are available at http://www.ccdc.cam.ac.uk/access/V1 
# 
# Audit and citation data items may have been added by the CCDC. 
# Please retain this information to preserve the provenance of 
# this file and to allow appropriate attribution of the data. 
# 
#######################################################################

data_asw22138
_database_code_depnum_ccdc_archive 'CCDC 2271686'
loop_
_audit_author_name
_audit_author_address
'Joe C. Goodall'
;University of York
United Kingdom
;
_audit_update_record             
;
2023-06-22 deposited with the CCDC.	2023-08-03 downloaded from the CCDC.
;
# start Validation Reply Form
_vrf_PLAT213_asw22138            
;
PROBLEM: Atom F24             has ADP max/min Ratio .....        5.8 prolat
RESPONSE: Spinning CF3 group disorder. Modelled using split site. Strong restraints did not reduce the prolate nature any further.
;
_vrf_PLAT213_asw22138_2          
;
PROBLEM: Atom F17A            has ADP max/min Ratio .....        4.8 prolat
RESPONSE: Spinning CF3 group disorder. Modelled using split site. Strong restraints did not reduce the prolate nature any further.
;
# Added during the CSD deposition process: Thursday 22 June 2023 02:28 PM
# end Validation Reply Form

_audit_creation_date             2023-06-15
_audit_creation_method           
;
Olex2 1.5
(compiled 2021.08.20 svn.r13c46975 for OlexSys, GUI svn.r6396)
;
_shelx_SHELXL_version_number     2018/3
loop_
_audit_author_email
jcg536@york.ac.uk
_chemical_name_common            ?
_chemical_name_systematic        ?
_chemical_formula_moiety         'C23 H39 N O4 P2 Re, C32 H12 B F24'
_chemical_formula_sum            'C55 H51 B F24 N O4 P2 Re'
_chemical_formula_weight         1504.91
_chemical_melting_point          ?
_chemical_oxdiff_formula         'Re1 P2 B1 C40 F24 H40 N1 O4'
_chemical_oxdiff_usercomment     'JG091 - DCM/hex'
loop_
_atom_type_symbol
_atom_type_description
_atom_type_scat_dispersion_real
_atom_type_scat_dispersion_imag
_atom_type_scat_source
C C 0.0181 0.0091 'International Tables Vol C Tables 4.2.6.8 and 6.1.1.4'
H H 0.0000 0.0000 'International Tables Vol C Tables 4.2.6.8 and 6.1.1.4'
B B 0.0090 0.0039 'International Tables Vol C Tables 4.2.6.8 and 6.1.1.4'
F F 0.0727 0.0534 'International Tables Vol C Tables 4.2.6.8 and 6.1.1.4'
N N 0.0311 0.0180 'International Tables Vol C Tables 4.2.6.8 and 6.1.1.4'
O O 0.0492 0.0322 'International Tables Vol C Tables 4.2.6.8 and 6.1.1.4'
P P 0.2955 0.4335 'International Tables Vol C Tables 4.2.6.8 and 6.1.1.4'
Re Re -5.2083 5.8923 'International Tables Vol C Tables 4.2.6.8 and 6.1.1.4'

_shelx_space_group_comment       
;
The symmetry employed for this shelxl refinement is uniquely defined
by the following loop, which should always be used as a source of
symmetry information in preference to the above space-group names.
They are only intended as comments.
;
_space_group_crystal_system      triclinic
_space_group_IT_number           2
_space_group_name_H-M_alt        'P -1'
_space_group_name_Hall           '-P 1'
loop_
_space_group_symop_operation_xyz
'x, y, z'
'-x, -y, -z'

_cell_length_a                   12.74810(10)
_cell_length_b                   14.4679(2)
_cell_length_c                   17.4995(2)
_cell_angle_alpha                107.7110(10)
_cell_angle_beta                 94.0020(10)
_cell_angle_gamma                98.7510(10)
_cell_volume                     3015.62(6)
_cell_formula_units_Z            2
_cell_measurement_reflns_used    29016
_cell_measurement_temperature    110.00(10)
_cell_measurement_theta_max      76.5610
_cell_measurement_theta_min      4.1040
_shelx_estimated_absorpt_T_max   0.457
_shelx_estimated_absorpt_T_min   0.339
_exptl_absorpt_coefficient_mu    5.526
_exptl_absorpt_correction_T_max  1.00000
_exptl_absorpt_correction_T_min  0.71825
_exptl_absorpt_correction_type   multi-scan
_exptl_absorpt_process_details   
;
CrysAlisPro 1.171.41.113a (Rigaku Oxford Diffraction, 2021)
Empirical absorption correction using spherical harmonics,
implemented in SCALE3 ABSPACK scaling algorithm.
;
_exptl_absorpt_special_details   ?
_exptl_crystal_colour            'clear dark red'
_exptl_crystal_colour_lustre     clear
_exptl_crystal_colour_modifier   dark
_exptl_crystal_colour_primary    red
_exptl_crystal_density_diffrn    1.657
_exptl_crystal_density_meas      ?
_exptl_crystal_density_method    ?
_exptl_crystal_description       block
_exptl_crystal_F_000             1492
loop_
_exptl_crystal_face_index_h
_exptl_crystal_face_index_k
_exptl_crystal_face_index_l
_exptl_crystal_face_perp_dist
1 0 0 0.0722
-7 7 -2 0.0721
1 9 -2 0.1384
-2 -8 2 0.1042
-7 -2 0 0.0954
-7 6 2 0.0952
0 -9 7 0.0849
3 7 -9 0.0994
7 -1 -6 0.1209
0 4 8 0.1083
5 -8 5 0.0997
0 -4 -8 0.1066
-7 5 -5 0.0517
-6 0 -6 0.0703

_exptl_crystal_preparation       
'[(tBuPONOP)ReBr(CO)2] + Na[BarF4] in 1,2-difluorobenzene'
_exptl_crystal_recrystallization_method 
'CH2Cl2 solution layered with hexane at room temperature.'
_exptl_crystal_size_max          0.25
_exptl_crystal_size_mid          0.238
_exptl_crystal_size_min          0.168
loop_
_exptl_oxdiff_crystal_face_indexfrac_h
_exptl_oxdiff_crystal_face_indexfrac_k
_exptl_oxdiff_crystal_face_indexfrac_l
_exptl_oxdiff_crystal_face_x
_exptl_oxdiff_crystal_face_y
_exptl_oxdiff_crystal_face_z
1.0015 0.0016 -0.0017 0.0299 0.1065 -0.0547
-6.6862 6.5990 -2.0755 -0.1083 -0.3062 0.9458
1.2801 8.8331 -1.9692 0.2360 0.6670 0.7066
-2.1313 -8.4601 1.8145 -0.2598 -0.7342 -0.6273
-7.4661 -2.2522 -0.0624 -0.3261 -0.9217 0.2102
-6.7165 5.9465 1.7231 0.2135 -0.3928 0.8945
0.2007 -8.6655 7.2879 0.3066 -0.5644 -0.7665
2.6969 6.8667 -8.6940 -0.4269 0.7859 0.4474
7.0841 -1.1299 -6.2637 -0.4147 0.7633 -0.4953
0.2660 4.1415 7.9194 0.9171 0.1704 0.3604
5.2169 -7.6567 5.0306 0.2917 0.0537 -0.9550
-0.2315 -4.1900 -7.8826 -0.9148 -0.1699 -0.3665
-6.8387 5.0473 -4.9198 -0.4422 -0.3771 0.8138
-6.3563 -0.0993 -5.6593 -0.7171 -0.6125 0.3325

_exptl_transmission_factor_max   ?
_exptl_transmission_factor_min   ?
_diffrn_reflns_av_R_equivalents  0.0401
_diffrn_reflns_av_unetI/netI     0.0363
_diffrn_reflns_Laue_measured_fraction_full 0.998
_diffrn_reflns_Laue_measured_fraction_max 0.955
_diffrn_reflns_limit_h_max       15
_diffrn_reflns_limit_h_min       -16
_diffrn_reflns_limit_k_max       18
_diffrn_reflns_limit_k_min       -11
_diffrn_reflns_limit_l_max       21
_diffrn_reflns_limit_l_min       -21
_diffrn_reflns_number            36432
_diffrn_reflns_point_group_measured_fraction_full 0.998
_diffrn_reflns_point_group_measured_fraction_max 0.955
_diffrn_reflns_theta_full        67.684
_diffrn_reflns_theta_max         76.988
_diffrn_reflns_theta_min         3.535
_diffrn_ambient_environment      N~2~
_diffrn_ambient_temperature      110.00(10)
_diffrn_detector                 'Hybrid Pixel Array Detector'
_diffrn_detector_area_resol_mean 10.0000
_diffrn_detector_type            HyPix
_diffrn_measured_fraction_theta_full 0.998
_diffrn_measured_fraction_theta_max 0.955
_diffrn_measurement_details      
;
List of Runs (angles in degrees, time in seconds):

  # Type    Start    End  Width  t~exp~   \w     \q     \k     \f   Frames
#--------------------------------------------------------------------------
  1  \w   -118.00 -93.00   0.50    0.40    --  -50.29-133.00 138.00   50
  2  \w   -116.00 -66.00   0.50    0.40    --  -50.29-136.00 -39.00  100
  3  \w    -81.00 -56.00   0.50    0.40    --  -50.29 136.00  24.00   50
  4  \w    -91.00 -66.00   0.50    0.40    --  -50.29 133.00-153.00   50
  5  \w     49.00  96.00   0.50    0.40    --   50.29-133.00 138.00   94
  6  \w     42.00 102.00   0.50    0.40    --   50.29-136.00 -39.00  120
  7  \w     48.00 117.00   0.50    1.50    --  105.75-133.00 138.00  138
  8  \w     49.00 116.00   0.50    1.50    --  105.75-136.00 -39.00  134
  9  \w    109.00 134.00   0.50    1.50    --  105.75 136.00  24.00   50
 10  \w    133.00 158.00   0.50    1.50    --  105.75 133.00-153.00   50
 11  \w    -57.00  22.00   0.50    0.40    --  -50.29  19.00 120.00  158
 12  \w    -49.00  22.00   0.50    0.40    --  -50.29  57.00-150.00  142
 13  \w   -123.00 -59.00   0.50    0.40    --  -50.29 -37.00 120.00  128
 14  \w   -118.00 -67.00   0.50    0.40    --  -50.29 -57.00 -30.00  102
 15  \w   -114.00 -80.00   0.50    0.40    --  -50.29-125.00-180.00   68
 16  \w     39.00  92.00   0.50    1.50    --  105.75 -77.00  30.00  106
 17  \w     98.00 168.00   0.50    1.50    --  105.75  37.00-150.00  140
 18  \w     33.00 112.00   0.50    1.50    --  105.75 -37.00  90.00  158
 19  \w     83.00 108.00   0.50    1.50    --  105.75-110.00 -32.64   50
 20  \w     57.00 105.00   0.50    1.50    --  105.75 -99.00  30.00   96
 21  \w    101.00 177.00   0.50    1.50    --  105.75  19.00 -90.00  152
 22  \w     34.00 112.00   0.50    1.50    --  105.75 -37.00 -90.00  156
 23  \w     71.00 106.00   0.50    1.50    --  105.75 -99.00-150.00   70
 24  \w     48.00  92.00   0.50    1.50    --  105.75 -19.00  30.00   88
 25  \w     45.00 113.00   0.50    1.50    --  105.75 -19.00 150.00  136
 26  \w     34.00  92.00   0.50    1.50    --  105.75 -57.00 120.00  116
 27  \w     58.00 126.00   0.50    1.50    --  105.75 -77.00 120.00  136
 28  \w     37.00  90.00   0.50    1.50    --  105.75 -99.00 -60.00  106
 29  \w     35.00 112.00   0.50    1.50    --  105.75 -19.00 -90.00  154
 30  \w     39.00  65.00   0.50    1.50    --  105.75-125.00 120.00   52
 31  \w    104.00 131.00   0.50    1.50    --  105.75  19.00 -30.00   54
;
_diffrn_measurement_device       'four-circle diffractometer'
_diffrn_measurement_device_type  'SuperNova, Dual, Cu at home/near, HyPix'
_diffrn_measurement_method       '\w scans'
_diffrn_orient_matrix_type       
'CrysAlisPro convention (1999,Acta A55,543-557)'
_diffrn_orient_matrix_UB_11      0.0299467000
_diffrn_orient_matrix_UB_12      0.0429668000
_diffrn_orient_matrix_UB_13      0.0923293000
_diffrn_orient_matrix_UB_21      0.1062257000
_diffrn_orient_matrix_UB_22      0.0574259000
_diffrn_orient_matrix_UB_23      -0.0120849000
_diffrn_orient_matrix_UB_31      -0.0547717000
_diffrn_orient_matrix_UB_32      0.0882091000
_diffrn_orient_matrix_UB_33      0.0012190000
_diffrn_radiation_monochromator  mirror
_diffrn_radiation_probe          x-ray
_diffrn_radiation_type           'Cu K\a'
_diffrn_radiation_wavelength     1.54184
_diffrn_source                   'micro-focus sealed X-ray tube'
_diffrn_source_type              'SuperNova (Cu) X-ray Source'
_reflns_Friedel_coverage         0.000
_reflns_Friedel_fraction_full    .
_reflns_Friedel_fraction_max     .
_reflns_number_gt                11820
_reflns_number_total             12178
_reflns_special_details          
;
 Reflections were merged by SHELXL according to the crystal
 class for the calculation of statistics and refinement.
 
 _reflns_Friedel_fraction is defined as the number of unique
 Friedel pairs measured divided by the number that would be
 possible theoretically, ignoring centric projections and
 systematic absences.
;
_reflns_threshold_expression     'I > 2\s(I)'
_computing_cell_refinement       'CrysAlisPro 1.171.41.113a (Rigaku OD, 2021)'
_computing_data_collection       'CrysAlisPro 1.171.41.113a (Rigaku OD, 2021)'
_computing_data_reduction        'CrysAlisPro 1.171.41.113a (Rigaku OD, 2021)'
_computing_molecular_graphics    'Olex2 1.5 (Dolomanov et al., 2009)'
_computing_publication_material  'Olex2 1.5 (Dolomanov et al., 2009)'
_computing_structure_refinement  'SHELXL 2018/3 (Sheldrick, 2015)'
_computing_structure_solution    'SHELXT 2018/2 (Sheldrick, 2018)'
_refine_diff_density_max         1.796
_refine_diff_density_min         -2.276
_refine_diff_density_rms         0.124
_refine_ls_extinction_coef       .
_refine_ls_extinction_method     none
_refine_ls_goodness_of_fit_ref   1.051
_refine_ls_hydrogen_treatment    constr
_refine_ls_matrix_type           full
_refine_ls_number_parameters     889
_refine_ls_number_reflns         12178
_refine_ls_number_restraints     77
_refine_ls_R_factor_all          0.0414
_refine_ls_R_factor_gt           0.0407
_refine_ls_restrained_S_all      1.053
_refine_ls_shift/su_max          0.001
_refine_ls_shift/su_mean         0.000
_refine_ls_structure_factor_coef Fsqd
_refine_ls_weighting_details     
'w=1/[\s^2^(Fo^2^)+(0.0659P)^2^+5.2978P] where P=(Fo^2^+2Fc^2^)/3'
_refine_ls_weighting_scheme      calc
_refine_ls_wR_factor_gt          0.1056
_refine_ls_wR_factor_ref         0.1063
_refine_special_details          ?
_olex2_refinement_description    
;
1. Fixed Uiso
 At 1.2 times of:
  All C(H) groups
 At 1.5 times of:
  All C(H,H,H) groups
2. Restrained distances
 C31-F6 \\sim C31-F4 \\sim C31-F5 \\sim C31-F4A \\sim C31-F6A \\sim C31-F5A
 with sigma of 0.02
 C47-C44 \\sim C47A-C44
 with sigma of 0.02
 F16A-C47 \\sim F16A-C47A
 with sigma of 0.02
 F22-F23 \\sim F22-F24 \\sim F23-F24
 with sigma of 0.04
 C55-F22 \\sim C55-F23 \\sim C55-F24
 with sigma of 0.02
 C39-F10 \\sim C39-F10A \\sim C39-F12A \\sim C39-F11A \\sim C39-F12 \\sim
C39-F11
 with sigma of 0.02
 F6-F4 \\sim F6-F5 \\sim F4-F5 \\sim F4A-F6A \\sim F4A-F5A \\sim F6A-F5A
 with sigma of 0.04
 F18A-F16A \\sim F18A-F17A \\sim F16A-F17A
 with sigma of 0.04
 F10-F12 \\sim F10-F11 \\sim F10A-F12A \\sim F10A-F11A \\sim F12A-F11A \\sim
F12-F11
 with sigma of 0.04
3. Uiso/Uaniso restraints and constraints
C47 \\sim C47A: within 2A with sigma of 0.01 and sigma for terminal atoms of
0.01 within 2A
4. Rigid body (RIGU) restrains
 C47A
 with sigma for 1-2 distances of 0.001 and sigma for 1-3 distances of 0.001
5. Others
 Sof(F4A)=Sof(F6A)=Sof(F5A)=1-FVAR(1)
 Sof(F6)=Sof(F4)=Sof(F5)=FVAR(1)
 Sof(F10A)=Sof(F12A)=Sof(F11A)=1-FVAR(2)
 Sof(F10)=Sof(F12)=Sof(F11)=FVAR(2)
 Sof(C47A)=Sof(F17B)=Sof(F18B)=1-FVAR(3)
 Sof(C47)=Sof(F18A)=Sof(F17A)=FVAR(3)
6.a Aromatic/amide H refined with riding coordinates:
 C25(H25), C49(H49), C35(H35), C41(H41), C27(H27), C33(H33), C43(H43),
 C12(H12), C29(H29), C53(H53), C51(H51), C37(H37), C14(H14), C13(H13), C45(H45)
6.b Idealised Me refined as rotating group:
 C18(H18A,H18B,H18C), C19(H19A,H19B,H19C), C23(H23A,H23B,H23C), C10(H10A,H10B,
 H10C), C9(H9A,H9B,H9C), C17(H17A,H17B,H17C), C22(H22A,H22B,H22C), C21(H21A,
 H21B,H21C), C5(H5A,H5B,H5C), C8(H8A,H8B,H8C), C4(H4A,H4B,H4C), C6(H6A,H6B,H6C)
;
_atom_sites_solution_hydrogens   geom
_atom_sites_solution_primary     dual
_atom_sites_solution_secondary   ?
loop_
_atom_site_label
_atom_site_type_symbol
_atom_site_fract_x
_atom_site_fract_y
_atom_site_fract_z
_atom_site_U_iso_or_equiv
_atom_site_adp_type
_atom_site_occupancy
_atom_site_site_symmetry_order
_atom_site_calc_flag
_atom_site_refinement_flags_posn
_atom_site_refinement_flags_adp
_atom_site_refinement_flags_occupancy
_atom_site_disorder_assembly
_atom_site_disorder_group
Re1 Re 0.73910(2) 1.07459(2) 0.84815(2) 0.02036(6) Uani 1 1 d . . . . .
P2 P 0.85160(7) 0.97968(6) 0.77004(5) 0.02431(17) Uani 1 1 d . . . . .
P1 P 0.63908(7) 1.20461(7) 0.88482(6) 0.02741(18) Uani 1 1 d . . . . .
O4 O 0.9182(2) 1.06117(19) 0.73170(17) 0.0301(5) Uani 1 1 d . . . . .
O3 O 0.6767(2) 1.26732(19) 0.82157(17) 0.0318(6) Uani 1 1 d . . . . .
F20 F -0.0762(2) 0.23516(18) 0.4334(2) 0.0514(7) Uani 1 1 d . . . . .
F21 F -0.11159(19) 0.3679(2) 0.51120(16) 0.0452(6) Uani 1 1 d . . . . .
F3 F 0.6638(2) 0.49712(19) 0.82217(18) 0.0467(6) Uani 1 1 d . . . . .
N1 N 0.8004(2) 1.1664(2) 0.77922(17) 0.0211(5) Uani 1 1 d . . . . .
F15 F 0.1924(3) 0.2579(3) 0.8990(2) 0.0594(8) Uani 1 1 d . . . . .
F19 F -0.0913(2) 0.3549(3) 0.38814(18) 0.0604(8) Uani 1 1 d . . . . .
F2 F 0.6136(2) 0.5952(3) 0.92512(17) 0.0663(9) Uani 1 1 d . . . . .
F8 F 0.5423(2) 0.1249(3) 0.48085(17) 0.0641(9) Uani 1 1 d . . . . .
F1 F 0.7118(2) 0.6528(2) 0.8503(2) 0.0569(8) Uani 1 1 d . . . . .
O2 O 0.6271(3) 0.9265(2) 0.9233(2) 0.0471(8) Uani 1 1 d . . . . .
F14 F 0.0278(2) 0.2641(3) 0.9071(3) 0.0716(10) Uani 1 1 d . . . . .
O1 O 0.8896(3) 1.1438(3) 1.00274(18) 0.0485(8) Uani 1 1 d . . . . .
F9 F 0.5973(2) 0.1237(3) 0.5955(2) 0.0660(9) Uani 1 1 d . . . . .
F7 F 0.6156(2) 0.2595(2) 0.5732(3) 0.0785(12) Uani 1 1 d . . . . .
F13 F 0.1477(4) 0.3792(3) 0.98540(18) 0.0877(14) Uani 1 1 d . . . . .
C25 C 0.4592(3) 0.4993(3) 0.7567(2) 0.0247(7) Uani 1 1 d . . . . .
H25 H 0.472692 0.438860 0.762406 0.030 Uiso 1 1 calc R U . . .
F10 F 0.0899(6) 0.0358(9) 0.5767(11) 0.072(4) Uani 0.58(3) 1 d D . P A 1
C40 C 0.1879(3) 0.4105(2) 0.7328(2) 0.0230(6) Uani 1 1 d . . . . .
C42 C 0.1214(3) 0.3746(3) 0.8508(2) 0.0259(7) Uani 1 1 d . . . . .
C49 C 0.1088(3) 0.3710(2) 0.5514(2) 0.0237(6) Uani 1 1 d . . . . .
H49 H 0.063844 0.345352 0.584075 0.028 Uiso 1 1 calc R U . . .
C35 C 0.3674(3) 0.1047(2) 0.5776(2) 0.0266(7) Uani 1 1 d . . . . .
H35 H 0.386032 0.041300 0.557490 0.032 Uiso 1 1 calc R U . . .
C11 C 0.7579(3) 1.2466(2) 0.7782(2) 0.0235(6) Uani 1 1 d . . . . .
C15 C 0.8783(3) 1.1422(3) 0.7319(2) 0.0253(7) Uani 1 1 d . . . . .
C41 C 0.1880(3) 0.3601(2) 0.7899(2) 0.0243(6) Uani 1 1 d . . . . .
H41 H 0.235169 0.314564 0.786944 0.029 Uiso 1 1 calc R U . . .
C48 C 0.2176(3) 0.4064(2) 0.5799(2) 0.0234(6) Uani 1 1 d . . . . .
F12 F 0.2000(12) -0.0531(8) 0.5375(12) 0.115(6) Uani 0.58(3) 1 d D . P A 1
C27 C 0.5140(3) 0.6763(3) 0.7925(2) 0.0279(7) Uani 1 1 d . . . . .
H27 H 0.562609 0.735492 0.821111 0.033 Uiso 1 1 calc R U . . .
C24 C 0.3672(3) 0.4987(2) 0.7078(2) 0.0239(6) Uani 1 1 d . . . . .
C26 C 0.5313(3) 0.5857(3) 0.7971(2) 0.0260(7) Uani 1 1 d . . . . .
C34 C 0.4402(3) 0.1897(3) 0.5848(2) 0.0254(7) Uani 1 1 d . . . . .
C16 C 0.9615(3) 0.9300(3) 0.8093(3) 0.0344(8) Uani 1 1 d . . . . .
C33 C 0.4140(3) 0.2829(2) 0.6149(2) 0.0242(6) Uani 1 1 d . . . . .
H33 H 0.465402 0.339489 0.618630 0.029 Uiso 1 1 calc R U . . .
C43 C 0.0523(3) 0.4416(3) 0.8576(2) 0.0294(7) Uani 1 1 d . . . . .
H43 H 0.005999 0.451026 0.898499 0.035 Uiso 1 1 calc R U . . .
C50 C 0.0644(3) 0.3722(2) 0.4770(2) 0.0268(7) Uani 1 1 d . . . . .
C2 C 0.6676(3) 0.9815(3) 0.8949(2) 0.0318(8) Uani 1 1 d . . . . .
C12 C 0.7928(3) 1.3055(3) 0.7323(2) 0.0297(7) Uani 1 1 d . . . . .
H12 H 0.763137 1.362341 0.733634 0.036 Uiso 1 1 calc R U . . .
C32 C 0.3127(3) 0.2952(2) 0.6401(2) 0.0228(6) Uani 1 1 d . . . . .
C18 C 1.0120(4) 0.8624(3) 0.7431(3) 0.0445(10) Uani 1 1 d . . . . .
H18A H 0.959570 0.802517 0.714405 0.067 Uiso 1 1 calc R U . . .
H18B H 1.074257 0.844388 0.767267 0.067 Uiso 1 1 calc R U . . .
H18C H 1.034577 0.896654 0.704883 0.067 Uiso 1 1 calc R U . . .
C29 C 0.3522(3) 0.5911(3) 0.7030(2) 0.0265(7) Uani 1 1 d . . . . .
H29 H 0.291157 0.594299 0.670116 0.032 Uiso 1 1 calc R U . . .
C53 C 0.2792(3) 0.4404(3) 0.5272(2) 0.0280(7) Uani 1 1 d . . . . .
H53 H 0.353820 0.463010 0.542777 0.034 Uiso 1 1 calc R U . . .
C51 C 0.1269(3) 0.4078(3) 0.4267(2) 0.0305(7) Uani 1 1 d . . . . .
H51 H 0.096677 0.408734 0.375759 0.037 Uiso 1 1 calc R U . . .
C37 C 0.2413(3) 0.2080(3) 0.6314(2) 0.0256(7) Uani 1 1 d . . . . .
H37 H 0.172032 0.212675 0.647279 0.031 Uiso 1 1 calc R U . . .
C20 C 0.7687(3) 0.8931(3) 0.6774(2) 0.0326(8) Uani 1 1 d . . . . .
C36 C 0.2671(3) 0.1149(3) 0.6007(2) 0.0273(7) Uani 1 1 d . . . . .
C44 C 0.0524(3) 0.4942(3) 0.8035(2) 0.0286(7) Uani 1 1 d D . . . .
C14 C 0.9160(3) 1.1967(3) 0.6835(2) 0.0303(7) Uani 1 1 d . . . . .
H14 H 0.970358 1.178435 0.650481 0.036 Uiso 1 1 calc R U . . .
F11 F 0.1878(16) 0.0031(18) 0.6610(10) 0.115(7) Uani 0.58(3) 1 d D . P A 1
C19 C 0.9131(4) 0.8737(3) 0.8645(3) 0.0416(9) Uani 1 1 d . . . . .
H19A H 0.888289 0.919939 0.910146 0.062 Uiso 1 1 calc R U . . .
H19B H 0.967684 0.843144 0.884729 0.062 Uiso 1 1 calc R U . . .
H19C H 0.852673 0.822467 0.833568 0.062 Uiso 1 1 calc R U . . .
C13 C 0.8718(3) 1.2789(3) 0.6848(2) 0.0315(7) Uani 1 1 d . . . . .
H13 H 0.896563 1.317621 0.652315 0.038 Uiso 1 1 calc R U . . .
C45 C 0.1186(3) 0.4784(3) 0.7421(2) 0.0249(7) Uani 1 1 d . . . . .
H45 H 0.116454 0.515008 0.705400 0.030 Uiso 1 1 calc R U . . .
C46 C 0.1228(3) 0.3197(3) 0.9102(2) 0.0354(8) Uani 1 1 d . . . . .
C28 C 0.4226(3) 0.6772(3) 0.7442(2) 0.0271(7) Uani 1 1 d . . . . .
C7 C 0.4920(3) 1.1728(3) 0.8519(3) 0.0371(9) Uani 1 1 d . . . . .
F6 F 0.4631(8) 0.8498(4) 0.7885(7) 0.090(6) Uani 0.62(2) 1 d D . P B 1
C23 C 0.7215(4) 0.7980(3) 0.6942(3) 0.0394(9) Uani 1 1 d . . . . .
H23A H 0.778099 0.760086 0.697707 0.059 Uiso 1 1 calc R U . . .
H23B H 0.665517 0.758422 0.650249 0.059 Uiso 1 1 calc R U . . .
H23C H 0.690768 0.814934 0.745393 0.059 Uiso 1 1 calc R U . . .
C54 C -0.0528(3) 0.3333(3) 0.4521(2) 0.0319(7) Uani 1 1 d . . . . .
C39 C 0.1875(3) 0.0244(3) 0.5936(3) 0.0377(9) Uani 1 1 d D . . . .
C10 C 0.4774(4) 1.0838(4) 0.7750(3) 0.0436(10) Uani 1 1 d . . . . .
H10A H 0.519948 1.101048 0.735104 0.065 Uiso 1 1 calc R U . . .
H10B H 0.401760 1.064846 0.752656 0.065 Uiso 1 1 calc R U . . .
H10C H 0.501297 1.028414 0.787929 0.065 Uiso 1 1 calc R U . . .
C52 C 0.2350(3) 0.4420(3) 0.4533(2) 0.0331(8) Uani 1 1 d . . . . .
C9 C 0.4354(4) 1.1414(4) 0.9173(4) 0.0538(12) Uani 1 1 d . . . . .
H9A H 0.469558 1.091359 0.931059 0.081 Uiso 1 1 calc R U . . .
H9B H 0.359897 1.113973 0.896858 0.081 Uiso 1 1 calc R U . . .
H9C H 0.440553 1.198993 0.965657 0.081 Uiso 1 1 calc R U . . .
C38 C 0.5484(3) 0.1776(3) 0.5582(2) 0.0299(7) Uani 1 1 d . . . . .
C30 C 0.6296(3) 0.5824(3) 0.8482(2) 0.0322(8) Uani 1 1 d . . . . .
C1 C 0.8331(3) 1.1189(3) 0.9436(2) 0.0329(8) Uani 1 1 d . . . . .
C31 C 0.4000(3) 0.7733(3) 0.7375(3) 0.0367(9) Uani 1 1 d D . . . .
C17 C 1.0475(4) 1.0178(4) 0.8601(3) 0.0473(11) Uani 1 1 d . . . . .
H17A H 1.081852 1.050843 0.824589 0.071 Uiso 1 1 calc R U . . .
H17B H 1.101351 0.994071 0.888321 0.071 Uiso 1 1 calc R U . . .
H17C H 1.014289 1.064493 0.899716 0.071 Uiso 1 1 calc R U . . .
C22 C 0.6766(3) 0.9478(3) 0.6666(3) 0.0381(9) Uani 1 1 d . . . . .
H22A H 0.646006 0.969033 0.717572 0.057 Uiso 1 1 calc R U . . .
H22B H 0.621099 0.903405 0.624265 0.057 Uiso 1 1 calc R U . . .
H22C H 0.704129 1.005659 0.651052 0.057 Uiso 1 1 calc R U . . .
F4 F 0.3034(5) 0.7831(5) 0.7461(8) 0.076(4) Uani 0.62(2) 1 d D . P B 1
C21 C 0.8238(4) 0.8700(4) 0.6008(3) 0.0468(11) Uani 1 1 d . . . . .
H21A H 0.853476 0.931658 0.591581 0.070 Uiso 1 1 calc R U . . .
H21B H 0.771618 0.829056 0.554627 0.070 Uiso 1 1 calc R U . . .
H21C H 0.881567 0.834279 0.607160 0.070 Uiso 1 1 calc R U . . .
C3 C 0.6772(4) 1.3052(3) 0.9829(3) 0.0449(10) Uani 1 1 d . . . . .
C47 C -0.0229(18) 0.5669(13) 0.8145(15) 0.037(6) Uani 0.61(3) 1 d D U P C 1
C5 C 0.7932(4) 1.3518(4) 0.9828(3) 0.0546(12) Uani 1 1 d . . . . .
H5A H 0.837011 1.300279 0.970541 0.082 Uiso 1 1 calc R U . . .
H5B H 0.820304 1.399864 1.036175 0.082 Uiso 1 1 calc R U . . .
H5C H 0.796657 1.385250 0.941812 0.082 Uiso 1 1 calc R U . . .
B1 B 0.2730(3) 0.4019(3) 0.6657(2) 0.0231(7) Uani 1 1 d . . . . .
C55 C 0.3024(4) 0.4835(3) 0.4005(3) 0.0438(10) Uani 1 1 d D . . . .
C8 C 0.4442(4) 1.2542(4) 0.8307(4) 0.0527(12) Uani 1 1 d . . . . .
H8A H 0.447369 1.310308 0.879885 0.079 Uiso 1 1 calc R U . . .
H8B H 0.369486 1.228653 0.806887 0.079 Uiso 1 1 calc R U . . .
H8C H 0.484998 1.275822 0.791842 0.079 Uiso 1 1 calc R U . . .
C4 C 0.6093(5) 1.3876(4) 0.9938(4) 0.0645(15) Uani 1 1 d . . . . .
H4A H 0.607013 1.408497 0.945594 0.097 Uiso 1 1 calc R U . . .
H4B H 0.641457 1.444003 1.041188 0.097 Uiso 1 1 calc R U . . .
H4C H 0.536445 1.362225 1.001692 0.097 Uiso 1 1 calc R U . . .
C6 C 0.6682(5) 1.2606(5) 1.0518(3) 0.0600(14) Uani 1 1 d . . . . .
H6A H 0.592693 1.236927 1.054306 0.090 Uiso 1 1 calc R U . . .
H6B H 0.699171 1.311092 1.103134 0.090 Uiso 1 1 calc R U . . .
H6C H 0.706890 1.205370 1.041889 0.090 Uiso 1 1 calc R U . . .
F5 F 0.4175(12) 0.7800(7) 0.6659(5) 0.095(6) Uani 0.62(2) 1 d D . P B 1
F4A F 0.3184(13) 0.7691(7) 0.6865(13) 0.100(11) Uani 0.38(2) 1 d D . P B 2
F6A F 0.384(2) 0.8361(9) 0.8068(7) 0.102(11) Uani 0.38(2) 1 d D . P B 2
F5A F 0.4778(8) 0.8270(9) 0.7171(13) 0.076(8) Uani 0.38(2) 1 d D . P B 2
F22 F 0.2651(4) 0.5577(3) 0.3832(3) 0.0823(12) Uani 1 1 d D . . . .
F23 F 0.2941(4) 0.4215(3) 0.3251(2) 0.0788(11) Uani 1 1 d D . . . .
F24 F 0.3991(3) 0.5136(7) 0.4293(4) 0.208(5) Uani 1 1 d D . . . .
F18A F 0.0303(8) 0.6519(6) 0.8173(18) 0.134(7) Uani 0.61(3) 1 d D . P C 1
F16A F -0.0968(3) 0.5400(3) 0.7494(2) 0.0774(11) Uani 1 1 d D . . . .
F17A F -0.0799(16) 0.5691(19) 0.8675(10) 0.115(7) Uani 0.61(3) 1 d D . P C 1
F10A F 0.1742(15) -0.0396(10) 0.5199(5) 0.075(5) Uani 0.42(3) 1 d D . P A 2
F12A F 0.2228(16) -0.0268(12) 0.6365(13) 0.080(6) Uani 0.42(3) 1 d D . P A 2
F11A F 0.0927(12) 0.0372(11) 0.6113(18) 0.092(8) Uani 0.42(3) 1 d D . P A 2
C47A C -0.010(3) 0.575(2) 0.805(2) 0.034(6) Uani 0.39(3) 1 d D U P C 2
F17B F -0.031(3) 0.621(2) 0.8825(9) 0.107(10) Uani 0.39(3) 1 d . . P C 2
F18B F 0.0262(17) 0.6466(14) 0.7856(12) 0.096(7) Uani 0.39(3) 1 d . . P C 2

loop_
_atom_site_aniso_label
_atom_site_aniso_U_11
_atom_site_aniso_U_22
_atom_site_aniso_U_33
_atom_site_aniso_U_23
_atom_site_aniso_U_13
_atom_site_aniso_U_12
Re1 0.02018(9) 0.02213(9) 0.01946(9) 0.00921(6) -0.00081(6) 0.00213(6)
P2 0.0232(4) 0.0232(4) 0.0285(4) 0.0106(3) 0.0015(3) 0.0062(3)
P1 0.0298(4) 0.0291(4) 0.0282(4) 0.0135(4) 0.0101(3) 0.0080(3)
O4 0.0261(12) 0.0289(12) 0.0415(14) 0.0162(11) 0.0128(11) 0.0092(10)
O3 0.0351(13) 0.0296(13) 0.0403(14) 0.0185(11) 0.0179(11) 0.0137(11)
F20 0.0353(13) 0.0276(12) 0.078(2) 0.0030(12) 0.0019(12) -0.0025(10)
F21 0.0292(12) 0.0548(15) 0.0462(14) 0.0057(12) 0.0066(10) 0.0122(11)
F3 0.0363(13) 0.0406(13) 0.0599(16) 0.0095(12) -0.0047(11) 0.0154(10)
N1 0.0204(12) 0.0223(13) 0.0228(13) 0.0114(11) 0.0023(10) 0.0019(10)
F15 0.0603(17) 0.082(2) 0.0694(19) 0.0572(18) 0.0283(15) 0.0346(16)
F19 0.0423(15) 0.092(2) 0.0529(17) 0.0434(17) -0.0126(12) -0.0020(14)
F2 0.0487(16) 0.122(3) 0.0340(14) 0.0224(16) 0.0048(12) 0.0397(18)
F8 0.0372(14) 0.104(3) 0.0386(14) -0.0005(15) 0.0088(11) 0.0224(15)
F1 0.0286(12) 0.0474(15) 0.091(2) 0.0263(15) -0.0119(13) -0.0041(10)
O2 0.0546(19) 0.0448(17) 0.0501(18) 0.0307(15) 0.0125(15) -0.0009(14)
F14 0.0437(16) 0.083(2) 0.115(3) 0.073(2) 0.0199(17) 0.0016(15)
O1 0.0482(18) 0.059(2) 0.0295(15) 0.0105(14) -0.0186(13) 0.0028(15)
F9 0.0445(15) 0.091(2) 0.092(2) 0.058(2) 0.0237(16) 0.0364(16)
F7 0.0342(14) 0.0346(14) 0.155(4) 0.0085(18) 0.0379(18) 0.0029(11)
F13 0.174(4) 0.062(2) 0.0276(14) 0.0180(14) 0.0037(19) 0.018(2)
C25 0.0224(15) 0.0239(16) 0.0297(17) 0.0093(13) 0.0089(13) 0.0054(12)
F10 0.025(4) 0.049(4) 0.134(10) 0.032(5) -0.006(4) -0.012(3)
C40 0.0204(15) 0.0226(15) 0.0250(16) 0.0070(13) 0.0022(12) 0.0029(12)
C42 0.0235(16) 0.0269(16) 0.0230(16) 0.0054(13) 0.0001(13) -0.0020(13)
C49 0.0253(16) 0.0198(15) 0.0281(17) 0.0097(13) 0.0072(13) 0.0042(12)
C35 0.0276(17) 0.0210(15) 0.0292(17) 0.0059(13) 0.0021(13) 0.0031(13)
C11 0.0264(16) 0.0208(15) 0.0261(16) 0.0111(13) 0.0044(13) 0.0044(12)
C15 0.0238(16) 0.0250(16) 0.0274(16) 0.0091(13) 0.0031(13) 0.0037(13)
C41 0.0216(15) 0.0239(15) 0.0271(16) 0.0088(13) 0.0038(13) 0.0019(12)
C48 0.0256(16) 0.0190(14) 0.0259(16) 0.0069(12) 0.0050(13) 0.0046(12)
F12 0.087(7) 0.021(3) 0.209(15) -0.014(6) 0.095(9) -0.006(4)
C27 0.0249(16) 0.0243(16) 0.0318(18) 0.0063(14) 0.0051(14) 0.0011(13)
C24 0.0215(15) 0.0245(16) 0.0257(16) 0.0070(13) 0.0085(12) 0.0031(12)
C26 0.0229(16) 0.0277(16) 0.0284(17) 0.0089(14) 0.0091(13) 0.0053(13)
C34 0.0228(16) 0.0252(16) 0.0282(17) 0.0080(13) 0.0036(13) 0.0050(13)
C16 0.0269(17) 0.0340(19) 0.046(2) 0.0172(17) -0.0014(16) 0.0112(15)
C33 0.0220(15) 0.0240(16) 0.0265(16) 0.0090(13) 0.0043(12) 0.0013(12)
C43 0.0222(16) 0.0380(19) 0.0242(16) 0.0055(14) 0.0044(13) 0.0026(14)
C50 0.0314(18) 0.0208(15) 0.0281(17) 0.0066(13) 0.0039(14) 0.0069(13)
C2 0.0298(18) 0.0358(19) 0.0326(19) 0.0164(16) 0.0019(15) 0.0042(15)
C12 0.0322(18) 0.0273(17) 0.0344(19) 0.0156(15) 0.0082(15) 0.0064(14)
C32 0.0224(15) 0.0224(15) 0.0240(15) 0.0076(12) 0.0032(12) 0.0044(12)
C18 0.037(2) 0.041(2) 0.064(3) 0.021(2) 0.012(2) 0.0191(18)
C29 0.0227(15) 0.0263(17) 0.0324(18) 0.0113(14) 0.0059(13) 0.0049(13)
C53 0.0261(16) 0.0266(16) 0.0320(18) 0.0105(14) 0.0078(14) 0.0026(13)
C51 0.0375(19) 0.0270(17) 0.0277(17) 0.0104(14) 0.0033(15) 0.0050(14)
C37 0.0219(15) 0.0264(16) 0.0297(17) 0.0113(14) 0.0050(13) 0.0025(13)
C20 0.0349(19) 0.0303(18) 0.0334(19) 0.0121(15) -0.0014(15) 0.0066(15)
C36 0.0268(17) 0.0218(16) 0.0308(17) 0.0075(13) 0.0022(14) -0.0010(13)
C44 0.0233(16) 0.0339(18) 0.0261(17) 0.0046(14) 0.0023(13) 0.0081(14)
C14 0.0270(17) 0.0331(18) 0.0334(18) 0.0135(15) 0.0087(14) 0.0048(14)
F11 0.113(12) 0.136(14) 0.094(7) 0.085(9) -0.021(7) -0.073(9)
C19 0.041(2) 0.045(2) 0.047(2) 0.027(2) -0.0031(18) 0.0129(18)
C13 0.0280(17) 0.0329(18) 0.037(2) 0.0168(16) 0.0086(15) 0.0026(14)
C45 0.0231(15) 0.0273(16) 0.0235(16) 0.0072(13) 0.0021(13) 0.0050(13)
C46 0.037(2) 0.041(2) 0.0308(19) 0.0150(16) 0.0110(16) 0.0035(16)
C28 0.0254(16) 0.0244(16) 0.0333(18) 0.0106(14) 0.0079(14) 0.0052(13)
C7 0.0278(18) 0.047(2) 0.051(2) 0.030(2) 0.0134(17) 0.0149(16)
F6 0.097(7) 0.018(2) 0.129(12) 0.008(4) -0.067(8) -0.004(3)
C23 0.044(2) 0.0276(18) 0.042(2) 0.0097(16) -0.0047(18) 0.0016(16)
C54 0.0332(19) 0.0298(18) 0.0335(19) 0.0108(15) 0.0022(15) 0.0073(14)
C39 0.034(2) 0.0260(18) 0.051(2) 0.0117(17) 0.0072(17) -0.0004(15)
C10 0.034(2) 0.054(3) 0.048(2) 0.026(2) -0.0015(18) 0.0090(18)
C52 0.040(2) 0.0285(18) 0.0324(19) 0.0113(15) 0.0123(16) 0.0047(15)
C9 0.041(2) 0.072(3) 0.067(3) 0.044(3) 0.023(2) 0.014(2)
C38 0.0247(17) 0.0255(17) 0.039(2) 0.0074(15) 0.0069(14) 0.0059(13)
C30 0.0253(17) 0.0336(19) 0.0348(19) 0.0068(15) 0.0034(14) 0.0054(14)
C1 0.0341(19) 0.0359(19) 0.0297(19) 0.0134(16) 0.0002(15) 0.0049(15)
C31 0.033(2) 0.0269(18) 0.050(2) 0.0162(17) 0.0002(17) 0.0009(15)
C17 0.030(2) 0.044(2) 0.065(3) 0.017(2) -0.011(2) 0.0078(18)
C22 0.037(2) 0.035(2) 0.038(2) 0.0108(17) -0.0120(17) 0.0019(16)
F4 0.047(4) 0.044(4) 0.158(12) 0.051(6) 0.023(5) 0.023(3)
C21 0.069(3) 0.043(2) 0.027(2) 0.0083(18) 0.007(2) 0.016(2)
C3 0.058(3) 0.038(2) 0.036(2) 0.0040(18) 0.018(2) 0.011(2)
C47 0.031(6) 0.055(4) 0.035(8) 0.020(5) 0.015(7) 0.022(5)
C5 0.061(3) 0.036(2) 0.049(3) -0.007(2) 0.005(2) 0.001(2)
B1 0.0219(17) 0.0213(17) 0.0274(18) 0.0089(14) 0.0060(14) 0.0043(13)
C55 0.053(3) 0.040(2) 0.040(2) 0.0165(18) 0.0154(19) -0.0009(19)
C8 0.046(3) 0.063(3) 0.072(3) 0.042(3) 0.020(2) 0.030(2)
C4 0.081(4) 0.047(3) 0.065(3) 0.005(2) 0.032(3) 0.027(3)
C6 0.080(4) 0.071(3) 0.026(2) 0.007(2) 0.018(2) 0.016(3)
F5 0.175(16) 0.066(5) 0.081(5) 0.056(5) 0.042(8) 0.049(8)
F4A 0.085(13) 0.028(4) 0.17(2) 0.040(8) -0.087(15) -0.015(5)
F6A 0.22(3) 0.053(8) 0.076(9) 0.037(7) 0.074(14) 0.087(14)
F5A 0.057(6) 0.050(7) 0.15(2) 0.065(12) 0.043(9) 0.017(5)
F22 0.110(3) 0.065(2) 0.097(3) 0.054(2) 0.046(2) 0.017(2)
F23 0.116(3) 0.0606(19) 0.066(2) 0.0233(17) 0.053(2) 0.0105(19)
F24 0.041(2) 0.481(13) 0.167(5) 0.258(8) -0.022(2) -0.066(4)
F18A 0.051(5) 0.026(4) 0.29(2) 0.007(7) 0.005(8) 0.017(3)
F16A 0.067(2) 0.090(3) 0.085(3) 0.035(2) -0.0123(18) 0.0377(19)
F17A 0.144(11) 0.189(15) 0.096(9) 0.095(10) 0.095(8) 0.150(11)
F10A 0.116(11) 0.049(7) 0.025(5) -0.006(4) 0.004(5) -0.048(7)
F12A 0.065(8) 0.061(7) 0.123(13) 0.072(9) -0.033(8) -0.034(5)
F11A 0.061(8) 0.024(4) 0.19(2) 0.022(8) 0.085(11) 0.007(5)
C47A 0.031(8) 0.061(7) 0.022(6) 0.022(6) 0.022(6) 0.022(6)
F17B 0.20(2) 0.129(15) 0.029(5) 0.024(8) 0.034(9) 0.139(16)
F18B 0.136(14) 0.080(10) 0.140(11) 0.083(10) 0.113(12) 0.084(10)

_geom_special_details            
;
 All esds (except the esd in the dihedral angle between two l.s. planes)
 are estimated using the full covariance matrix.  The cell esds are taken
 into account individually in the estimation of esds in distances, angles
 and torsion angles; correlations between esds in cell parameters are only
 used when they are defined by crystal symmetry.  An approximate (isotropic)
 treatment of cell esds is used for estimating esds involving l.s. planes.
;
loop_
_geom_bond_atom_site_label_1
_geom_bond_atom_site_label_2
_geom_bond_distance
_geom_bond_site_symmetry_2
_geom_bond_publ_flag
Re1 P2 2.3541(9) . ?
Re1 P1 2.3845(9) . ?
Re1 N1 2.150(3) . ?
Re1 C2 1.928(4) . ?
Re1 C1 1.864(4) . ?
P2 O4 1.679(3) . ?
P2 C16 1.850(4) . ?
P2 C20 1.853(4) . ?
P1 O3 1.682(3) . ?
P1 C7 1.867(4) . ?
P1 C3 1.857(5) . ?
O4 C15 1.346(4) . ?
O3 C11 1.344(4) . ?
F20 C54 1.337(5) . ?
F21 C54 1.338(5) . ?
F3 C30 1.331(5) . ?
N1 C11 1.356(4) . ?
N1 C15 1.357(4) . ?
F15 C46 1.336(5) . ?
F19 C54 1.332(5) . ?
F2 C30 1.336(5) . ?
F8 C38 1.327(5) . ?
F1 C30 1.335(5) . ?
O2 C2 1.139(5) . ?
F14 C46 1.336(5) . ?
O1 C1 1.144(5) . ?
F9 C38 1.351(5) . ?
F7 C38 1.295(5) . ?
F13 C46 1.321(5) . ?
C25 H25 0.9500 . ?
C25 C24 1.399(5) . ?
C25 C26 1.388(5) . ?
F10 C39 1.306(8) . ?
C40 C41 1.405(5) . ?
C40 C45 1.400(5) . ?
C40 B1 1.642(5) . ?
C42 C41 1.395(5) . ?
C42 C43 1.390(5) . ?
C42 C46 1.489(5) . ?
C49 H49 0.9500 . ?
C49 C48 1.403(5) . ?
C49 C50 1.388(5) . ?
C35 H35 0.9500 . ?
C35 C34 1.391(5) . ?
C35 C36 1.383(5) . ?
C11 C12 1.385(5) . ?
C15 C14 1.386(5) . ?
C41 H41 0.9500 . ?
C48 C53 1.404(5) . ?
C48 B1 1.637(5) . ?
F12 C39 1.285(9) . ?
C27 H27 0.9500 . ?
C27 C26 1.387(5) . ?
C27 C28 1.395(5) . ?
C24 C29 1.405(5) . ?
C24 B1 1.639(5) . ?
C26 C30 1.503(5) . ?
C34 C33 1.391(5) . ?
C34 C38 1.503(5) . ?
C16 C18 1.523(6) . ?
C16 C19 1.544(6) . ?
C16 C17 1.536(6) . ?
C33 H33 0.9500 . ?
C33 C32 1.413(5) . ?
C43 H43 0.9500 . ?
C43 C44 1.384(5) . ?
C50 C51 1.388(5) . ?
C50 C54 1.498(5) . ?
C12 H12 0.9500 . ?
C12 C13 1.377(5) . ?
C32 C37 1.399(5) . ?
C32 B1 1.640(5) . ?
C18 H18A 0.9800 . ?
C18 H18B 0.9800 . ?
C18 H18C 0.9800 . ?
C29 H29 0.9500 . ?
C29 C28 1.379(5) . ?
C53 H53 0.9500 . ?
C53 C52 1.383(6) . ?
C51 H51 0.9500 . ?
C51 C52 1.387(6) . ?
C37 H37 0.9500 . ?
C37 C36 1.390(5) . ?
C20 C23 1.536(5) . ?
C20 C22 1.545(5) . ?
C20 C21 1.526(6) . ?
C36 C39 1.497(5) . ?
C44 C45 1.397(5) . ?
C44 C47 1.509(11) . ?
C44 C47A 1.506(15) . ?
C14 H14 0.9500 . ?
C14 C13 1.385(5) . ?
F11 C39 1.307(10) . ?
C19 H19A 0.9800 . ?
C19 H19B 0.9800 . ?
C19 H19C 0.9800 . ?
C13 H13 0.9500 . ?
C45 H45 0.9500 . ?
C28 C31 1.498(5) . ?
C7 C10 1.530(7) . ?
C7 C9 1.540(6) . ?
C7 C8 1.533(6) . ?
F6 C31 1.302(6) . ?
C23 H23A 0.9800 . ?
C23 H23B 0.9800 . ?
C23 H23C 0.9800 . ?
C39 F10A 1.320(9) . ?
C39 F12A 1.307(10) . ?
C39 F11A 1.295(10) . ?
C10 H10A 0.9800 . ?
C10 H10B 0.9800 . ?
C10 H10C 0.9800 . ?
C52 C55 1.497(5) . ?
C9 H9A 0.9800 . ?
C9 H9B 0.9800 . ?
C9 H9C 0.9800 . ?
C31 F4 1.275(7) . ?
C31 F5 1.317(7) . ?
C31 F4A 1.304(8) . ?
C31 F6A 1.326(9) . ?
C31 F5A 1.303(8) . ?
C17 H17A 0.9800 . ?
C17 H17B 0.9800 . ?
C17 H17C 0.9800 . ?
C22 H22A 0.9800 . ?
C22 H22B 0.9800 . ?
C22 H22C 0.9800 . ?
C21 H21A 0.9800 . ?
C21 H21B 0.9800 . ?
C21 H21C 0.9800 . ?
C3 C5 1.529(7) . ?
C3 C4 1.551(7) . ?
C3 C6 1.534(7) . ?
C47 F18A 1.30(3) . ?
C47 F16A 1.344(11) . ?
C47 F17A 1.21(4) . ?
C5 H5A 0.9800 . ?
C5 H5B 0.9800 . ?
C5 H5C 0.9800 . ?
C55 F22 1.342(6) . ?
C55 F23 1.337(5) . ?
C55 F24 1.257(6) . ?
C8 H8A 0.9800 . ?
C8 H8B 0.9800 . ?
C8 H8C 0.9800 . ?
C4 H4A 0.9800 . ?
C4 H4B 0.9800 . ?
C4 H4C 0.9800 . ?
C6 H6A 0.9800 . ?
C6 H6B 0.9800 . ?
C6 H6C 0.9800 . ?
F16A C47A 1.345(15) . ?
C47A F17B 1.38(4) . ?
C47A F18B 1.22(6) . ?

loop_
_geom_angle_atom_site_label_1
_geom_angle_atom_site_label_2
_geom_angle_atom_site_label_3
_geom_angle
_geom_angle_site_symmetry_1
_geom_angle_site_symmetry_3
_geom_angle_publ_flag
P2 Re1 P1 155.34(3) . . ?
N1 Re1 P2 77.90(8) . . ?
N1 Re1 P1 78.15(8) . . ?
C2 Re1 P2 100.93(12) . . ?
C2 Re1 P1 101.78(12) . . ?
C2 Re1 N1 170.80(14) . . ?
C1 Re1 P2 95.57(13) . . ?
C1 Re1 P1 95.84(13) . . ?
C1 Re1 N1 104.11(14) . . ?
C1 Re1 C2 85.07(17) . . ?
O4 P2 Re1 101.60(9) . . ?
O4 P2 C16 101.97(16) . . ?
O4 P2 C20 100.42(16) . . ?
C16 P2 Re1 126.01(14) . . ?
C16 P2 C20 114.54(18) . . ?
C20 P2 Re1 107.85(13) . . ?
O3 P1 Re1 100.93(9) . . ?
O3 P1 C7 99.27(16) . . ?
O3 P1 C3 99.62(18) . . ?
C7 P1 Re1 117.50(14) . . ?
C3 P1 Re1 120.20(16) . . ?
C3 P1 C7 113.5(2) . . ?
C15 O4 P2 119.2(2) . . ?
C11 O3 P1 120.8(2) . . ?
C11 N1 Re1 121.0(2) . . ?
C11 N1 C15 118.3(3) . . ?
C15 N1 Re1 120.6(2) . . ?
C24 C25 H25 119.0 . . ?
C26 C25 H25 119.0 . . ?
C26 C25 C24 122.0(3) . . ?
C41 C40 B1 123.1(3) . . ?
C45 C40 C41 115.7(3) . . ?
C45 C40 B1 120.8(3) . . ?
C41 C42 C46 121.1(3) . . ?
C43 C42 C41 120.5(3) . . ?
C43 C42 C46 118.4(3) . . ?
C48 C49 H49 118.9 . . ?
C50 C49 H49 118.9 . . ?
C50 C49 C48 122.2(3) . . ?
C34 C35 H35 120.9 . . ?
C36 C35 H35 120.9 . . ?
C36 C35 C34 118.2(3) . . ?
O3 C11 N1 118.3(3) . . ?
O3 C11 C12 119.0(3) . . ?
N1 C11 C12 122.7(3) . . ?
O4 C15 N1 118.1(3) . . ?
O4 C15 C14 119.7(3) . . ?
N1 C15 C14 122.2(3) . . ?
C40 C41 H41 118.8 . . ?
C42 C41 C40 122.3(3) . . ?
C42 C41 H41 118.8 . . ?
C49 C48 C53 115.4(3) . . ?
C49 C48 B1 123.3(3) . . ?
C53 C48 B1 121.1(3) . . ?
C26 C27 H27 121.3 . . ?
C26 C27 C28 117.5(3) . . ?
C28 C27 H27 121.3 . . ?
C25 C24 C29 115.7(3) . . ?
C25 C24 B1 124.6(3) . . ?
C29 C24 B1 119.4(3) . . ?
C25 C26 C30 120.0(3) . . ?
C27 C26 C25 121.3(3) . . ?
C27 C26 C30 118.6(3) . . ?
C35 C34 C33 121.3(3) . . ?
C35 C34 C38 117.7(3) . . ?
C33 C34 C38 121.0(3) . . ?
C18 C16 P2 113.5(3) . . ?
C18 C16 C19 110.5(3) . . ?
C18 C16 C17 109.2(4) . . ?
C19 C16 P2 106.4(3) . . ?
C17 C16 P2 107.9(3) . . ?
C17 C16 C19 109.3(4) . . ?
C34 C33 H33 119.3 . . ?
C34 C33 C32 121.5(3) . . ?
C32 C33 H33 119.3 . . ?
C42 C43 H43 120.8 . . ?
C44 C43 C42 118.5(3) . . ?
C44 C43 H43 120.8 . . ?
C49 C50 C54 118.3(3) . . ?
C51 C50 C49 121.1(3) . . ?
C51 C50 C54 120.6(3) . . ?
O2 C2 Re1 178.7(4) . . ?
C11 C12 H12 121.2 . . ?
C13 C12 C11 117.6(3) . . ?
C13 C12 H12 121.2 . . ?
C33 C32 B1 123.2(3) . . ?
C37 C32 C33 115.6(3) . . ?
C37 C32 B1 120.7(3) . . ?
C16 C18 H18A 109.5 . . ?
C16 C18 H18B 109.5 . . ?
C16 C18 H18C 109.5 . . ?
H18A C18 H18B 109.5 . . ?
H18A C18 H18C 109.5 . . ?
H18B C18 H18C 109.5 . . ?
C24 C29 H29 118.8 . . ?
C28 C29 C24 122.5(3) . . ?
C28 C29 H29 118.8 . . ?
C48 C53 H53 118.8 . . ?
C52 C53 C48 122.3(3) . . ?
C52 C53 H53 118.8 . . ?
C50 C51 H51 121.2 . . ?
C52 C51 C50 117.6(3) . . ?
C52 C51 H51 121.2 . . ?
C32 C37 H37 118.5 . . ?
C36 C37 C32 123.0(3) . . ?
C36 C37 H37 118.5 . . ?
C23 C20 P2 109.2(3) . . ?
C23 C20 C22 108.3(3) . . ?
C22 C20 P2 102.7(3) . . ?
C21 C20 P2 115.9(3) . . ?
C21 C20 C23 111.0(4) . . ?
C21 C20 C22 109.2(3) . . ?
C35 C36 C37 120.5(3) . . ?
C35 C36 C39 119.1(3) . . ?
C37 C36 C39 120.5(3) . . ?
C43 C44 C45 120.7(3) . . ?
C43 C44 C47 116.2(14) . . ?
C43 C44 C47A 126(2) . . ?
C45 C44 C47 123.2(14) . . ?
C45 C44 C47A 113(2) . . ?
C15 C14 H14 121.1 . . ?
C13 C14 C15 117.8(3) . . ?
C13 C14 H14 121.1 . . ?
C16 C19 H19A 109.5 . . ?
C16 C19 H19B 109.5 . . ?
C16 C19 H19C 109.5 . . ?
H19A C19 H19B 109.5 . . ?
H19A C19 H19C 109.5 . . ?
H19B C19 H19C 109.5 . . ?
C12 C13 C14 121.3(3) . . ?
C12 C13 H13 119.3 . . ?
C14 C13 H13 119.3 . . ?
C40 C45 H45 118.8 . . ?
C44 C45 C40 122.3(3) . . ?
C44 C45 H45 118.8 . . ?
F15 C46 F14 105.5(4) . . ?
F15 C46 C42 113.9(3) . . ?
F14 C46 C42 112.0(4) . . ?
F13 C46 F15 105.9(4) . . ?
F13 C46 F14 106.6(4) . . ?
F13 C46 C42 112.3(4) . . ?
C27 C28 C31 119.6(3) . . ?
C29 C28 C27 121.0(3) . . ?
C29 C28 C31 119.4(3) . . ?
C10 C7 P1 105.0(3) . . ?
C10 C7 C9 109.0(4) . . ?
C10 C7 C8 107.8(4) . . ?
C9 C7 P1 108.7(3) . . ?
C8 C7 P1 114.6(3) . . ?
C8 C7 C9 111.4(4) . . ?
C20 C23 H23A 109.5 . . ?
C20 C23 H23B 109.5 . . ?
C20 C23 H23C 109.5 . . ?
H23A C23 H23B 109.5 . . ?
H23A C23 H23C 109.5 . . ?
H23B C23 H23C 109.5 . . ?
F20 C54 F21 105.0(3) . . ?
F20 C54 C50 112.0(3) . . ?
F21 C54 C50 112.4(3) . . ?
F19 C54 F20 106.7(3) . . ?
F19 C54 F21 106.7(3) . . ?
F19 C54 C50 113.4(3) . . ?
F10 C39 C36 111.5(6) . . ?
F10 C39 F11 105.1(9) . . ?
F12 C39 F10 105.3(9) . . ?
F12 C39 C36 114.2(6) . . ?
F12 C39 F11 107.6(10) . . ?
F11 C39 C36 112.5(8) . . ?
F10A C39 C36 111.6(7) . . ?
F12A C39 C36 111.7(8) . . ?
F12A C39 F10A 101.6(10) . . ?
F11A C39 C36 116.9(8) . . ?
F11A C39 F10A 106.2(11) . . ?
F11A C39 F12A 107.7(10) . . ?
C7 C10 H10A 109.5 . . ?
C7 C10 H10B 109.5 . . ?
C7 C10 H10C 109.5 . . ?
H10A C10 H10B 109.5 . . ?
H10A C10 H10C 109.5 . . ?
H10B C10 H10C 109.5 . . ?
C53 C52 C51 121.2(3) . . ?
C53 C52 C55 120.7(4) . . ?
C51 C52 C55 118.0(4) . . ?
C7 C9 H9A 109.5 . . ?
C7 C9 H9B 109.5 . . ?
C7 C9 H9C 109.5 . . ?
H9A C9 H9B 109.5 . . ?
H9A C9 H9C 109.5 . . ?
H9B C9 H9C 109.5 . . ?
F8 C38 F9 102.2(3) . . ?
F8 C38 C34 112.4(3) . . ?
F9 C38 C34 111.9(3) . . ?
F7 C38 F8 109.8(4) . . ?
F7 C38 F9 105.0(4) . . ?
F7 C38 C34 114.6(3) . . ?
F3 C30 F2 106.3(4) . . ?
F3 C30 F1 106.3(3) . . ?
F3 C30 C26 112.8(3) . . ?
F2 C30 F1 106.0(4) . . ?
F2 C30 C26 112.5(3) . . ?
F1 C30 C26 112.4(3) . . ?
O1 C1 Re1 178.1(4) . . ?
F6 C31 C28 113.2(4) . . ?
F6 C31 F5 104.4(7) . . ?
F4 C31 C28 112.7(4) . . ?
F4 C31 F6 108.6(6) . . ?
F4 C31 F5 107.2(7) . . ?
F5 C31 C28 110.2(4) . . ?
F4A C31 C28 116.9(5) . . ?
F4A C31 F6A 104.6(10) . . ?
F6A C31 C28 114.0(5) . . ?
F5A C31 C28 115.4(5) . . ?
F5A C31 F4A 103.2(10) . . ?
F5A C31 F6A 100.7(9) . . ?
C16 C17 H17A 109.5 . . ?
C16 C17 H17B 109.5 . . ?
C16 C17 H17C 109.5 . . ?
H17A C17 H17B 109.5 . . ?
H17A C17 H17C 109.5 . . ?
H17B C17 H17C 109.5 . . ?
C20 C22 H22A 109.5 . . ?
C20 C22 H22B 109.5 . . ?
C20 C22 H22C 109.5 . . ?
H22A C22 H22B 109.5 . . ?
H22A C22 H22C 109.5 . . ?
H22B C22 H22C 109.5 . . ?
C20 C21 H21A 109.5 . . ?
C20 C21 H21B 109.5 . . ?
C20 C21 H21C 109.5 . . ?
H21A C21 H21B 109.5 . . ?
H21A C21 H21C 109.5 . . ?
H21B C21 H21C 109.5 . . ?
C5 C3 P1 106.2(3) . . ?
C5 C3 C4 107.6(4) . . ?
C5 C3 C6 110.5(5) . . ?
C4 C3 P1 113.2(4) . . ?
C6 C3 P1 108.9(3) . . ?
C6 C3 C4 110.3(4) . . ?
F18A C47 C44 108.7(19) . . ?
F18A C47 F16A 106(2) . . ?
F16A C47 C44 110.0(9) . . ?
F17A C47 C44 116(2) . . ?
F17A C47 F18A 115.0(13) . . ?
F17A C47 F16A 100.6(17) . . ?
C3 C5 H5A 109.5 . . ?
C3 C5 H5B 109.5 . . ?
C3 C5 H5C 109.5 . . ?
H5A C5 H5B 109.5 . . ?
H5A C5 H5C 109.5 . . ?
H5B C5 H5C 109.5 . . ?
C48 B1 C40 111.5(3) . . ?
C48 B1 C24 110.4(3) . . ?
C48 B1 C32 103.4(3) . . ?
C24 B1 C40 103.5(3) . . ?
C24 B1 C32 115.6(3) . . ?
C32 B1 C40 112.7(3) . . ?
F22 C55 C52 112.3(4) . . ?
F23 C55 C52 112.9(4) . . ?
F23 C55 F22 98.3(4) . . ?
F24 C55 C52 114.0(4) . . ?
F24 C55 F22 108.0(5) . . ?
F24 C55 F23 110.2(5) . . ?
C7 C8 H8A 109.5 . . ?
C7 C8 H8B 109.5 . . ?
C7 C8 H8C 109.5 . . ?
H8A C8 H8B 109.5 . . ?
H8A C8 H8C 109.5 . . ?
H8B C8 H8C 109.5 . . ?
C3 C4 H4A 109.5 . . ?
C3 C4 H4B 109.5 . . ?
C3 C4 H4C 109.5 . . ?
H4A C4 H4B 109.5 . . ?
H4A C4 H4C 109.5 . . ?
H4B C4 H4C 109.5 . . ?
C3 C6 H6A 109.5 . . ?
C3 C6 H6B 109.5 . . ?
C3 C6 H6C 109.5 . . ?
H6A C6 H6B 109.5 . . ?
H6A C6 H6C 109.5 . . ?
H6B C6 H6C 109.5 . . ?
F16A C47A C44 110.1(13) . . ?
F16A C47A F17B 115(3) . . ?
F17B C47A C44 111(3) . . ?
F18B C47A C44 122(4) . . ?
F18B C47A F16A 98(3) . . ?
F18B C47A F17B 100.8(19) . . ?

loop_
_geom_torsion_atom_site_label_1
_geom_torsion_atom_site_label_2
_geom_torsion_atom_site_label_3
_geom_torsion_atom_site_label_4
_geom_torsion
_geom_torsion_site_symmetry_1
_geom_torsion_site_symmetry_2
_geom_torsion_site_symmetry_3
_geom_torsion_site_symmetry_4
_geom_torsion_publ_flag
Re1 P2 O4 C15 -18.1(3) . . . . ?
Re1 P2 C16 C18 173.9(2) . . . . ?
Re1 P2 C16 C19 52.1(3) . . . . ?
Re1 P2 C16 C17 -65.1(4) . . . . ?
Re1 P2 C20 C23 -88.2(3) . . . . ?
Re1 P2 C20 C22 26.6(3) . . . . ?
Re1 P2 C20 C21 145.6(3) . . . . ?
Re1 P1 O3 C11 -10.2(3) . . . . ?
Re1 P1 C7 C10 -27.5(3) . . . . ?
Re1 P1 C7 C9 88.9(3) . . . . ?
Re1 P1 C7 C8 -145.6(3) . . . . ?
Re1 P1 C3 C5 57.6(4) . . . . ?
Re1 P1 C3 C4 175.5(3) . . . . ?
Re1 P1 C3 C6 -61.4(4) . . . . ?
Re1 N1 C11 O3 0.2(4) . . . . ?
Re1 N1 C11 C12 -177.7(3) . . . . ?
Re1 N1 C15 O4 -2.2(4) . . . . ?
Re1 N1 C15 C14 176.7(3) . . . . ?
P2 O4 C15 N1 15.0(4) . . . . ?
P2 O4 C15 C14 -163.9(3) . . . . ?
P1 O3 C11 N1 7.8(4) . . . . ?
P1 O3 C11 C12 -174.3(3) . . . . ?
O4 P2 C16 C18 -72.0(3) . . . . ?
O4 P2 C16 C19 166.2(3) . . . . ?
O4 P2 C16 C17 49.0(3) . . . . ?
O4 P2 C20 C23 165.9(3) . . . . ?
O4 P2 C20 C22 -79.3(3) . . . . ?
O4 P2 C20 C21 39.7(3) . . . . ?
O4 C15 C14 C13 179.3(3) . . . . ?
O3 P1 C7 C10 80.0(3) . . . . ?
O3 P1 C7 C9 -163.5(3) . . . . ?
O3 P1 C7 C8 -38.1(4) . . . . ?
O3 P1 C3 C5 -51.1(4) . . . . ?
O3 P1 C3 C4 66.8(4) . . . . ?
O3 P1 C3 C6 -170.1(4) . . . . ?
O3 C11 C12 C13 -176.2(3) . . . . ?
N1 C11 C12 C13 1.7(6) . . . . ?
N1 C15 C14 C13 0.4(6) . . . . ?
C25 C24 C29 C28 -0.5(5) . . . . ?
C25 C24 B1 C40 91.5(4) . . . . ?
C25 C24 B1 C48 -149.0(3) . . . . ?
C25 C24 B1 C32 -32.2(5) . . . . ?
C25 C26 C30 F3 29.3(5) . . . . ?
C25 C26 C30 F2 -91.0(4) . . . . ?
C25 C26 C30 F1 149.5(3) . . . . ?
C42 C43 C44 C45 1.6(5) . . . . ?
C42 C43 C44 C47 -179.1(7) . . . . ?
C42 C43 C44 C47A -175.0(12) . . . . ?
C49 C48 C53 C52 2.1(5) . . . . ?
C49 C48 B1 C40 -30.9(4) . . . . ?
C49 C48 B1 C24 -145.4(3) . . . . ?
C49 C48 B1 C32 90.4(4) . . . . ?
C49 C50 C51 C52 0.0(5) . . . . ?
C49 C50 C54 F20 -71.4(4) . . . . ?
C49 C50 C54 F21 46.6(4) . . . . ?
C49 C50 C54 F19 167.8(3) . . . . ?
C35 C34 C33 C32 0.5(5) . . . . ?
C35 C34 C38 F8 59.8(5) . . . . ?
C35 C34 C38 F9 -54.6(5) . . . . ?
C35 C34 C38 F7 -174.0(4) . . . . ?
C35 C36 C39 F10 -147.4(9) . . . . ?
C35 C36 C39 F12 -28.2(13) . . . . ?
C35 C36 C39 F11 94.7(14) . . . . ?
C35 C36 C39 F10A -53.6(11) . . . . ?
C35 C36 C39 F12A 59.3(13) . . . . ?
C35 C36 C39 F11A -176.0(16) . . . . ?
C11 N1 C15 O4 -178.4(3) . . . . ?
C11 N1 C15 C14 0.5(5) . . . . ?
C11 C12 C13 C14 -0.7(6) . . . . ?
C15 N1 C11 O3 176.4(3) . . . . ?
C15 N1 C11 C12 -1.6(5) . . . . ?
C15 C14 C13 C12 -0.2(6) . . . . ?
C41 C40 C45 C44 -0.9(5) . . . . ?
C41 C40 B1 C48 145.0(3) . . . . ?
C41 C40 B1 C24 -96.3(4) . . . . ?
C41 C40 B1 C32 29.3(5) . . . . ?
C41 C42 C43 C44 -0.9(5) . . . . ?
C41 C42 C46 F15 0.2(5) . . . . ?
C41 C42 C46 F14 -119.5(4) . . . . ?
C41 C42 C46 F13 120.6(4) . . . . ?
C48 C49 C50 C51 0.8(5) . . . . ?
C48 C49 C50 C54 -179.7(3) . . . . ?
C48 C53 C52 C51 -1.4(6) . . . . ?
C48 C53 C52 C55 176.9(3) . . . . ?
C27 C26 C30 F3 -151.8(3) . . . . ?
C27 C26 C30 F2 88.0(4) . . . . ?
C27 C26 C30 F1 -31.6(5) . . . . ?
C27 C28 C31 F6 -9.3(9) . . . . ?
C27 C28 C31 F4 -133.0(7) . . . . ?
C27 C28 C31 F5 107.2(8) . . . . ?
C27 C28 C31 F4A 174.6(14) . . . . ?
C27 C28 C31 F6A -63.0(14) . . . . ?
C27 C28 C31 F5A 52.9(11) . . . . ?
C24 C25 C26 C27 1.7(5) . . . . ?
C24 C25 C26 C30 -179.4(3) . . . . ?
C24 C29 C28 C27 0.7(5) . . . . ?
C24 C29 C28 C31 -178.7(3) . . . . ?
C26 C25 C24 C29 -0.7(5) . . . . ?
C26 C25 C24 B1 -173.6(3) . . . . ?
C26 C27 C28 C29 0.3(5) . . . . ?
C26 C27 C28 C31 179.7(3) . . . . ?
C34 C35 C36 C37 -1.2(5) . . . . ?
C34 C35 C36 C39 -179.9(3) . . . . ?
C34 C33 C32 C37 -0.9(5) . . . . ?
C34 C33 C32 B1 -172.4(3) . . . . ?
C16 P2 O4 C15 -149.2(3) . . . . ?
C16 P2 C20 C23 57.5(3) . . . . ?
C16 P2 C20 C22 172.2(3) . . . . ?
C16 P2 C20 C21 -68.7(3) . . . . ?
C33 C34 C38 F8 -119.9(4) . . . . ?
C33 C34 C38 F9 125.8(4) . . . . ?
C33 C34 C38 F7 6.4(6) . . . . ?
C33 C32 C37 C36 0.4(5) . . . . ?
C33 C32 B1 C40 -150.7(3) . . . . ?
C33 C32 B1 C48 88.8(4) . . . . ?
C33 C32 B1 C24 -32.0(5) . . . . ?
C43 C42 C41 C40 -0.8(5) . . . . ?
C43 C42 C46 F15 -179.4(4) . . . . ?
C43 C42 C46 F14 60.9(5) . . . . ?
C43 C42 C46 F13 -59.0(5) . . . . ?
C43 C44 C45 C40 -0.7(5) . . . . ?
C43 C44 C47 F18A 128(2) . . . . ?
C43 C44 C47 F16A -117(2) . . . . ?
C43 C44 C47 F17A -3.2(18) . . . . ?
C43 C44 C47A F16A -102(3) . . . . ?
C43 C44 C47A F17B 26(4) . . . . ?
C43 C44 C47A F18B 144(2) . . . . ?
C50 C49 C48 C53 -1.8(5) . . . . ?
C50 C49 C48 B1 -177.5(3) . . . . ?
C50 C51 C52 C53 0.3(6) . . . . ?
C50 C51 C52 C55 -178.1(3) . . . . ?
C32 C37 C36 C35 0.7(6) . . . . ?
C32 C37 C36 C39 179.4(3) . . . . ?
C29 C24 B1 C40 -81.2(4) . . . . ?
C29 C24 B1 C48 38.2(4) . . . . ?
C29 C24 B1 C32 155.1(3) . . . . ?
C29 C28 C31 F6 170.1(8) . . . . ?
C29 C28 C31 F4 46.4(8) . . . . ?
C29 C28 C31 F5 -73.4(8) . . . . ?
C29 C28 C31 F4A -6.1(15) . . . . ?
C29 C28 C31 F6A 116.4(13) . . . . ?
C29 C28 C31 F5A -127.7(11) . . . . ?
C53 C48 B1 C40 153.6(3) . . . . ?
C53 C48 B1 C24 39.2(4) . . . . ?
C53 C48 B1 C32 -85.1(4) . . . . ?
C53 C52 C55 F22 -122.3(4) . . . . ?
C53 C52 C55 F23 127.7(4) . . . . ?
C53 C52 C55 F24 0.9(8) . . . . ?
C51 C50 C54 F20 108.1(4) . . . . ?
C51 C50 C54 F21 -133.9(4) . . . . ?
C51 C50 C54 F19 -12.7(5) . . . . ?
C51 C52 C55 F22 56.1(5) . . . . ?
C51 C52 C55 F23 -53.9(6) . . . . ?
C51 C52 C55 F24 179.4(6) . . . . ?
C37 C32 B1 C40 38.2(4) . . . . ?
C37 C32 B1 C48 -82.3(4) . . . . ?
C37 C32 B1 C24 156.9(3) . . . . ?
C37 C36 C39 F10 33.8(10) . . . . ?
C37 C36 C39 F12 153.1(13) . . . . ?
C37 C36 C39 F11 -84.0(15) . . . . ?
C37 C36 C39 F10A 127.6(10) . . . . ?
C37 C36 C39 F12A -119.5(13) . . . . ?
C37 C36 C39 F11A 5.2(16) . . . . ?
C20 P2 O4 C15 92.7(3) . . . . ?
C20 P2 C16 C18 35.4(4) . . . . ?
C20 P2 C16 C19 -86.3(3) . . . . ?
C20 P2 C16 C17 156.5(3) . . . . ?
C36 C35 C34 C33 0.6(5) . . . . ?
C36 C35 C34 C38 -179.0(3) . . . . ?
C45 C40 C41 C42 1.6(5) . . . . ?
C45 C40 B1 C48 -42.5(4) . . . . ?
C45 C40 B1 C24 76.2(4) . . . . ?
C45 C40 B1 C32 -158.3(3) . . . . ?
C45 C44 C47 F18A -52.3(19) . . . . ?
C45 C44 C47 F16A 63(3) . . . . ?
C45 C44 C47 F17A 176.1(15) . . . . ?
C45 C44 C47A F16A 81(4) . . . . ?
C45 C44 C47A F17B -151(3) . . . . ?
C45 C44 C47A F18B -33(2) . . . . ?
C46 C42 C41 C40 179.6(3) . . . . ?
C46 C42 C43 C44 178.7(3) . . . . ?
C28 C27 C26 C25 -1.5(5) . . . . ?
C28 C27 C26 C30 179.6(3) . . . . ?
C7 P1 O3 C11 -130.8(3) . . . . ?
C7 P1 C3 C5 -155.7(3) . . . . ?
C7 P1 C3 C4 -37.8(4) . . . . ?
C7 P1 C3 C6 85.3(4) . . . . ?
C54 C50 C51 C52 -179.5(3) . . . . ?
C38 C34 C33 C32 -179.9(3) . . . . ?
C3 P1 O3 C11 113.3(3) . . . . ?
C3 P1 C7 C10 -175.2(3) . . . . ?
C3 P1 C7 C9 -58.7(4) . . . . ?
C3 P1 C7 C8 66.7(4) . . . . ?
C47 C44 C45 C40 -180.0(8) . . . . ?
B1 C40 C41 C42 174.5(3) . . . . ?
B1 C40 C45 C44 -173.9(3) . . . . ?
B1 C48 C53 C52 177.9(3) . . . . ?
B1 C24 C29 C28 172.8(3) . . . . ?
B1 C32 C37 C36 172.1(3) . . . . ?
C47A C44 C45 C40 176.3(10) . . . . ?

_shelx_res_file                  
;
TITL asw22138_a.res in P-1
    asw22138.res
    created by SHELXL-2018/3 at 19:17:16 on 15-Jun-2023
REM Old TITL asw22138 in P1
REM SHELXT solution in P-1: R1 0.101, Rweak 0.012, Alpha 0.055
REM <I/s> 0.000 for 0 systematic absences, Orientation as input
REM Formula found by SHELXT: C53 B7 O5 F21 P2 Re
CELL 1.54184 12.7481 14.4679 17.4995 107.711 94.002 98.751
ZERR 2 0.0001 0.0002 0.0002 0.001 0.001 0.001
LATT 1
SFAC C H B F N O P Re
UNIT 110 102 2 48 2 8 4 2
SADI C31 F6 C31 F4 C31 F5 C31 F4A C31 F6A C31 F5A
SADI C47 C44 C47A C44
SADI F16A C47 F16A C47A
SADI 0.04 F22 F23 F22 F24 F23 F24
SADI C55 F22 C55 F23 C55 F24
SIMU 0.01 0.01 2 C47 C47A
RIGU 0.001 0.001 C47A
SADI C39 F10 C39 F10A C39 F12A C39 F11A C39 F12 C39 F11
SADI 0.04 F6 F4 F6 F5 F4 F5 F4A F6A F4A F5A F6A F5A
SADI 0.04 F18A F16A F18A F17A F16A F17A
SADI 0.04 F10 F12 F10 F11 F10A F12A F10A F11A F12A F11A F12 F11

L.S. 30 0 0
PLAN  5
SIZE 0.168 0.238 0.25
TEMP -163
CONF
BOND
list 4
MORE -1
BOND $H
fmap 2 53
acta
REM <olex2.extras>
REM <HklSrc "%.\\asw22138.hkl">
REM </olex2.extras>

WGHT    0.065900    5.297800
FVAR       0.31327   0.62049   0.57771   0.60585
RE1   8    0.739103    1.074588    0.848155    11.00000    0.02018    0.02213 =
         0.01946    0.00921   -0.00081    0.00213
P2    7    0.851597    0.979676    0.770040    11.00000    0.02321    0.02324 =
         0.02851    0.01064    0.00148    0.00619
P1    7    0.639084    1.204613    0.884822    11.00000    0.02976    0.02910 =
         0.02823    0.01354    0.01013    0.00799
O4    6    0.918231    1.061174    0.731699    11.00000    0.02611    0.02893 =
         0.04147    0.01619    0.01284    0.00917
O3    6    0.676674    1.267317    0.821566    11.00000    0.03506    0.02960 =
         0.04027    0.01847    0.01790    0.01370
F20   4   -0.076154    0.235159    0.433439    11.00000    0.03531    0.02762 =
         0.07829    0.00300    0.00185   -0.00249
F21   4   -0.111594    0.367901    0.511200    11.00000    0.02922    0.05480 =
         0.04621    0.00573    0.00665    0.01215
F3    4    0.663782    0.497121    0.822166    11.00000    0.03632    0.04058 =
         0.05993    0.00948   -0.00469    0.01541
N1    5    0.800357    1.166435    0.779221    11.00000    0.02040    0.02234 =
         0.02280    0.01144    0.00226    0.00186
F15   4    0.192413    0.257930    0.899046    11.00000    0.06026    0.08161 =
         0.06939    0.05725    0.02834    0.03464
F19   4   -0.091272    0.354892    0.388139    11.00000    0.04228    0.09234 =
         0.05287    0.04342   -0.01264   -0.00198
F2    4    0.613644    0.595204    0.925125    11.00000    0.04870    0.12225 =
         0.03400    0.02239    0.00478    0.03973
F8    4    0.542302    0.124885    0.480850    11.00000    0.03716    0.10433 =
         0.03863   -0.00045    0.00883    0.02236
F1    4    0.711759    0.652773    0.850252    11.00000    0.02859    0.04738 =
         0.09119    0.02631   -0.01186   -0.00406
O2    6    0.627096    0.926493    0.923300    11.00000    0.05463    0.04478 =
         0.05009    0.03073    0.01252   -0.00091
F14   4    0.027760    0.264130    0.907069    11.00000    0.04366    0.08298 =
         0.11504    0.07323    0.01992    0.00163
O1    6    0.889564    1.143823    1.002739    11.00000    0.04818    0.05944 =
         0.02952    0.01054   -0.01856    0.00284
F9    4    0.597323    0.123676    0.595488    11.00000    0.04446    0.09080 =
         0.09237    0.05753    0.02372    0.03644
F7    4    0.615558    0.259504    0.573247    11.00000    0.03417    0.03461 =
         0.15467    0.00850    0.03792    0.00287
F13   4    0.147748    0.379227    0.985396    11.00000    0.17377    0.06189 =
         0.02759    0.01801    0.00370    0.01822
C25   1    0.459194    0.499348    0.756664    11.00000    0.02238    0.02388 =
         0.02972    0.00929    0.00894    0.00540
AFIX  43
H25   2    0.472692    0.438860    0.762406    11.00000   -1.20000
AFIX   0
PART 1
F10   4    0.089872    0.035776    0.576695    31.00000    0.02519    0.04919 =
         0.13435    0.03187   -0.00604   -0.01202
PART 0
C40   1    0.187949    0.410502    0.732783    11.00000    0.02044    0.02261 =
         0.02502    0.00699    0.00224    0.00289
C42   1    0.121382    0.374631    0.850758    11.00000    0.02347    0.02691 =
         0.02295    0.00541    0.00010   -0.00200
C49   1    0.108752    0.371012    0.551408    11.00000    0.02533    0.01982 =
         0.02812    0.00971    0.00722    0.00419
AFIX  43
H49   2    0.063844    0.345352    0.584075    11.00000   -1.20000
AFIX   0
C35   1    0.367393    0.104665    0.577628    11.00000    0.02760    0.02105 =
         0.02917    0.00593    0.00208    0.00314
AFIX  43
H35   2    0.386032    0.041300    0.557490    11.00000   -1.20000
AFIX   0

C11   1    0.757946    1.246553    0.778158    11.00000    0.02643    0.02082 =
         0.02606    0.01108    0.00439    0.00441
C15   1    0.878310    1.142152    0.731897    11.00000    0.02382    0.02499 =
         0.02741    0.00912    0.00307    0.00372
C41   1    0.188035    0.360130    0.789888    11.00000    0.02157    0.02390 =
         0.02713    0.00880    0.00380    0.00195
AFIX  43
H41   2    0.235169    0.314564    0.786944    11.00000   -1.20000
AFIX   0
C48   1    0.217561    0.406364    0.579945    11.00000    0.02564    0.01897 =
         0.02592    0.00688    0.00495    0.00459
PART 1
F12   4    0.199958   -0.053146    0.537542    31.00000    0.08710    0.02089 =
         0.20908   -0.01389    0.09498   -0.00609
PART 0
C27   1    0.514037    0.676288    0.792455    11.00000    0.02493    0.02428 =
         0.03184    0.00633    0.00512    0.00114
AFIX  43
H27   2    0.562609    0.735492    0.821111    11.00000   -1.20000
AFIX   0
C24   1    0.367248    0.498678    0.707759    11.00000    0.02145    0.02448 =
         0.02571    0.00704    0.00846    0.00314
C26   1    0.531315    0.585686    0.797061    11.00000    0.02292    0.02774 =
         0.02835    0.00889    0.00905    0.00531
C34   1    0.440227    0.189724    0.584761    11.00000    0.02281    0.02516 =
         0.02820    0.00797    0.00361    0.00497

C16   1    0.961509    0.929984    0.809264    11.00000    0.02688    0.03401 =
         0.04643    0.01723   -0.00136    0.01118
C33   1    0.414015    0.282877    0.614900    11.00000    0.02202    0.02405 =
         0.02647    0.00904    0.00434    0.00127
AFIX  43
H33   2    0.465402    0.339489    0.618630    11.00000   -1.20000
AFIX   0
C43   1    0.052258    0.441595    0.857604    11.00000    0.02225    0.03795 =
         0.02420    0.00547    0.00439    0.00260
AFIX  43
H43   2    0.005999    0.451026    0.898499    11.00000   -1.20000
AFIX   0
C50   1    0.064441    0.372243    0.477044    11.00000    0.03136    0.02079 =
         0.02808    0.00656    0.00387    0.00688

C2    1    0.667565    0.981469    0.894930    11.00000    0.02978    0.03581 =
         0.03258    0.01643    0.00185    0.00424
C12   1    0.792754    1.305544    0.732331    11.00000    0.03218    0.02734 =
         0.03442    0.01561    0.00824    0.00635
AFIX  43
H12   2    0.763137    1.362341    0.733634    11.00000   -1.20000
AFIX   0

C32   1    0.312705    0.295183    0.640084    11.00000    0.02240    0.02245 =
         0.02397    0.00763    0.00317    0.00440
C18   1    1.011977    0.862358    0.743053    11.00000    0.03681    0.04083 =
         0.06361    0.02076    0.01199    0.01908
AFIX 137
H18A  2    0.959570    0.802517    0.714405    11.00000   -1.50000
H18B  2    1.074257    0.844388    0.767267    11.00000   -1.50000
H18C  2    1.034577    0.896654    0.704883    11.00000   -1.50000
AFIX   0

C29   1    0.352166    0.591062    0.702959    11.00000    0.02271    0.02628 =
         0.03241    0.01126    0.00585    0.00490
AFIX  43
H29   2    0.291157    0.594299    0.670116    11.00000   -1.20000
AFIX   0
C53   1    0.279151    0.440354    0.527155    11.00000    0.02609    0.02655 =
         0.03203    0.01053    0.00783    0.00263
AFIX  43
H53   2    0.353820    0.463010    0.542777    11.00000   -1.20000
AFIX   0
C51   1    0.126894    0.407830    0.426654    11.00000    0.03753    0.02704 =
         0.02771    0.01042    0.00330    0.00500
AFIX  43
H51   2    0.096677    0.408734    0.375759    11.00000   -1.20000
AFIX   0
C37   1    0.241308    0.208007    0.631417    11.00000    0.02187    0.02637 =
         0.02973    0.01134    0.00498    0.00253
AFIX  43
H37   2    0.172032    0.212675    0.647279    11.00000   -1.20000
AFIX   0

C20   1    0.768746    0.893105    0.677422    11.00000    0.03491    0.03032 =
         0.03338    0.01213   -0.00138    0.00663
C36   1    0.267120    0.114891    0.600659    11.00000    0.02683    0.02177 =
         0.03082    0.00753    0.00225   -0.00096
C44   1    0.052416    0.494187    0.803451    11.00000    0.02325    0.03388 =
         0.02614    0.00459    0.00226    0.00807
C14   1    0.916008    1.196743    0.683491    11.00000    0.02697    0.03310 =
         0.03342    0.01350    0.00870    0.00476
AFIX  43
H14   2    0.970358    1.178435    0.650481    11.00000   -1.20000
AFIX   0

PART 1
F11   4    0.187773    0.003147    0.661027    31.00000    0.11297    0.13608 =
         0.09359    0.08481   -0.02075   -0.07316

PART 0
C19   1    0.913119    0.873747    0.864469    11.00000    0.04115    0.04536 =
         0.04696    0.02671   -0.00311    0.01292
AFIX 137
H19A  2    0.888289    0.919939    0.910146    11.00000   -1.50000
H19B  2    0.967684    0.843144    0.884729    11.00000   -1.50000
H19C  2    0.852673    0.822467    0.833568    11.00000   -1.50000
AFIX   0
C13   1    0.871815    1.278893    0.684830    11.00000    0.02802    0.03288 =
         0.03707    0.01677    0.00861    0.00256
AFIX  43
H13   2    0.896563    1.317621    0.652315    11.00000   -1.20000
AFIX   0

C45   1    0.118599    0.478391    0.742088    11.00000    0.02312    0.02727 =
         0.02355    0.00717    0.00211    0.00502
AFIX  43
H45   2    0.116454    0.515008    0.705400    11.00000   -1.20000
AFIX   0
C46   1    0.122774    0.319680    0.910167    11.00000    0.03676    0.04079 =
         0.03083    0.01502    0.01099    0.00347
C28   1    0.422643    0.677224    0.744157    11.00000    0.02537    0.02444 =
         0.03334    0.01056    0.00789    0.00518

C7    1    0.492026    1.172830    0.851853    11.00000    0.02777    0.04654 =
         0.05077    0.02960    0.01343    0.01491
PART 1
F6    4    0.463119    0.849828    0.788454    21.00000    0.09656    0.01796 =
         0.12896    0.00819   -0.06667   -0.00371

PART 0
C23   1    0.721507    0.798033    0.694213    11.00000    0.04403    0.02761 =
         0.04228    0.00969   -0.00473    0.00161
AFIX 137
H23A  2    0.778099    0.760086    0.697707    11.00000   -1.50000
H23B  2    0.665517    0.758422    0.650249    11.00000   -1.50000
H23C  2    0.690768    0.814934    0.745393    11.00000   -1.50000
AFIX   0

C54   1   -0.052768    0.333328    0.452089    11.00000    0.03321    0.02981 =
         0.03351    0.01082    0.00215    0.00728
C39   1    0.187523    0.024359    0.593570    11.00000    0.03370    0.02596 =
         0.05143    0.01165    0.00721   -0.00044
C10   1    0.477447    1.083778    0.774973    11.00000    0.03429    0.05417 =
         0.04835    0.02603   -0.00149    0.00901
AFIX 137
H10A  2    0.519948    1.101048    0.735104    11.00000   -1.50000
H10B  2    0.401760    1.064846    0.752656    11.00000   -1.50000
H10C  2    0.501297    1.028414    0.787929    11.00000   -1.50000
AFIX   0

C52   1    0.234986    0.442023    0.453251    11.00000    0.04026    0.02848 =
         0.03237    0.01132    0.01233    0.00468
C9    1    0.435355    1.141434    0.917309    11.00000    0.04061    0.07183 =
         0.06743    0.04382    0.02307    0.01363
AFIX 137
H9A   2    0.469558    1.091359    0.931059    11.00000   -1.50000
H9B   2    0.359897    1.113973    0.896858    11.00000   -1.50000
H9C   2    0.440553    1.198993    0.965657    11.00000   -1.50000
AFIX   0

C38   1    0.548364    0.177631    0.558241    11.00000    0.02465    0.02549 =
         0.03861    0.00737    0.00694    0.00593
C30   1    0.629563    0.582431    0.848245    11.00000    0.02527    0.03364 =
         0.03476    0.00676    0.00340    0.00536
C1    1    0.833054    1.118944    0.943647    11.00000    0.03414    0.03585 =
         0.02975    0.01343    0.00018    0.00494
C31   1    0.399994    0.773306    0.737521    11.00000    0.03341    0.02685 =
         0.05023    0.01620    0.00024    0.00092
C17   1    1.047538    1.017796    0.860071    11.00000    0.03001    0.04375 =
         0.06535    0.01678   -0.01140    0.00785
AFIX 137
H17A  2    1.081852    1.050843    0.824589    11.00000   -1.50000
H17B  2    1.101351    0.994071    0.888321    11.00000   -1.50000
H17C  2    1.014289    1.064493    0.899716    11.00000   -1.50000
AFIX   0
C22   1    0.676571    0.947799    0.666588    11.00000    0.03667    0.03495 =
         0.03799    0.01079   -0.01198    0.00194
AFIX 137
H22A  2    0.646006    0.969033    0.717572    11.00000   -1.50000
H22B  2    0.621099    0.903405    0.624265    11.00000   -1.50000
H22C  2    0.704129    1.005659    0.651052    11.00000   -1.50000
AFIX   0

PART 1
F4    4    0.303410    0.783107    0.746133    21.00000    0.04666    0.04364 =
         0.15780    0.05109    0.02286    0.02307

PART 0
C21   1    0.823777    0.869952    0.600845    11.00000    0.06940    0.04348 =
         0.02744    0.00825    0.00692    0.01621
AFIX 137
H21A  2    0.853476    0.931658    0.591581    11.00000   -1.50000
H21B  2    0.771618    0.829056    0.554627    11.00000   -1.50000
H21C  2    0.881567    0.834279    0.607160    11.00000   -1.50000
AFIX   0
C3    1    0.677239    1.305232    0.982871    11.00000    0.05771    0.03833 =
         0.03595    0.00402    0.01760    0.01136

PART 1
C47   1   -0.022927    0.566891    0.814530    41.00000    0.03070    0.05547 =
         0.03485    0.02007    0.01486    0.02166

PART 0
C5    1    0.793211    1.351839    0.982847    11.00000    0.06129    0.03609 =
         0.04921   -0.00699    0.00510    0.00077
AFIX 137
H5A   2    0.837011    1.300279    0.970541    11.00000   -1.50000
H5B   2    0.820304    1.399864    1.036175    11.00000   -1.50000
H5C   2    0.796657    1.385250    0.941812    11.00000   -1.50000
AFIX   0

B1    3    0.272965    0.401871    0.665705    11.00000    0.02194    0.02130 =
         0.02744    0.00888    0.00599    0.00434
C55   1    0.302363    0.483481    0.400457    11.00000    0.05276    0.03969 =
         0.04002    0.01646    0.01543   -0.00087
C8    1    0.444154    1.254242    0.830711    11.00000    0.04609    0.06252 =
         0.07219    0.04207    0.02048    0.03001
AFIX 137
H8A   2    0.447369    1.310308    0.879885    11.00000   -1.50000
H8B   2    0.369486    1.228653    0.806887    11.00000   -1.50000
H8C   2    0.484998    1.275822    0.791842    11.00000   -1.50000
AFIX   0
C4    1    0.609288    1.387563    0.993846    11.00000    0.08112    0.04665 =
         0.06530    0.00483    0.03244    0.02669
AFIX 137
H4A   2    0.607013    1.408497    0.945594    11.00000   -1.50000
H4B   2    0.641457    1.444003    1.041188    11.00000   -1.50000
H4C   2    0.536445    1.362225    1.001692    11.00000   -1.50000
AFIX   0
C6    1    0.668180    1.260627    1.051772    11.00000    0.08049    0.07054 =
         0.02554    0.00663    0.01753    0.01639
AFIX 137
H6A   2    0.592693    1.236927    1.054306    11.00000   -1.50000
H6B   2    0.699171    1.311092    1.103134    11.00000   -1.50000
H6C   2    0.706890    1.205370    1.041889    11.00000   -1.50000
AFIX   0

PART 1
F5    4    0.417507    0.779985    0.665934    21.00000    0.17514    0.06576 =
         0.08096    0.05631    0.04173    0.04890
PART 2
F4A   4    0.318408    0.769064    0.686534   -21.00000    0.08541    0.02766 =
         0.16858    0.04019   -0.08698   -0.01462
F6A   4    0.383838    0.836108    0.806792   -21.00000    0.21826    0.05333 =
         0.07563    0.03727    0.07433    0.08749
F5A   4    0.477757    0.826965    0.717060   -21.00000    0.05671    0.04968 =
         0.15136    0.06514    0.04342    0.01748
PART 0
F22   4    0.265117    0.557658    0.383157    11.00000    0.11049    0.06461 =
         0.09669    0.05400    0.04626    0.01729
F23   4    0.294127    0.421522    0.325090    11.00000    0.11631    0.06063 =
         0.06611    0.02326    0.05333    0.01047
F24   4    0.399056    0.513646    0.429275    11.00000    0.04134    0.48054 =
         0.16689    0.25837   -0.02184   -0.06613
PART 1
F18A  4    0.030339    0.651872    0.817276    41.00000    0.05145    0.02559 =
         0.29427    0.00685    0.00492    0.01717
PART 0
F16A  4   -0.096801    0.540034    0.749418    11.00000    0.06674    0.08966 =
         0.08502    0.03460   -0.01227    0.03775
PART 1
F17A  4   -0.079874    0.569112    0.867548    41.00000    0.14429    0.18889 =
         0.09635    0.09506    0.09539    0.15020
PART 2
F10A  4    0.174233   -0.039597    0.519910   -31.00000    0.11601    0.04943 =
         0.02540   -0.00561    0.00369   -0.04805
F12A  4    0.222807   -0.026794    0.636541   -31.00000    0.06528    0.06057 =
         0.12316    0.07208   -0.03298   -0.03370
F11A  4    0.092700    0.037153    0.611326   -31.00000    0.06064    0.02442 =
         0.19235    0.02176    0.08487    0.00667
C47A  1   -0.010157    0.574990    0.805233   -41.00000    0.03132    0.06134 =
         0.02188    0.02183    0.02164    0.02228
F17B  4   -0.030675    0.620613    0.882532   -41.00000    0.20145    0.12871 =
         0.02938    0.02437    0.03398    0.13939
F18B  4    0.026209    0.646568    0.785577   -41.00000    0.13594    0.08048 =
         0.13994    0.08278    0.11343    0.08379
HKLF 4


REM  asw22138_a.res in P-1
REM wR2 = 0.1063, GooF = S = 1.051, Restrained GooF = 1.053 for all data
REM R1 = 0.0407 for 11820 Fo > 4sig(Fo) and 0.0414 for all 12178 data
REM 889 parameters refined using 77 restraints

END

WGHT      0.0659      5.3191

REM Highest difference peak  1.796,  deepest hole -2.276,  1-sigma level  0.124
Q1    1   0.6958  1.0414  0.8817  11.00000  0.05    1.80
Q2    1   0.7823  1.1029  0.8157  11.00000  0.05    1.59
Q3    1   0.7007  1.1219  0.8410  11.00000  0.05    1.47
Q4    1   0.7941  1.0428  0.8446  11.00000  0.05    1.47
Q5    1   0.4028  0.4232  0.3963  11.00000  0.05    1.46
;
_shelx_res_checksum              19278
_olex2_submission_special_instructions 'No special instructions were received'
_oxdiff_exptl_absorpt_empirical_details 
;
Empirical correction (ABSPACK) includes:
- Absorption correction using spherical harmonics
- Frame scaling
;
_oxdiff_exptl_absorpt_empirical_full_max 1.361
_oxdiff_exptl_absorpt_empirical_full_min 0.768
####################################################################### 
# 
# This file contains crystal structure data downloaded from the 
# Cambridge Structural Database (CSD) hosted by the Cambridge 
# Crystallographic Data Centre (CCDC).
# 
# Full information about CCDC data access policies and citation 
# guidelines are available at http://www.ccdc.cam.ac.uk/access/V1 
# 
# Audit and citation data items may have been added by the CCDC. 
# Please retain this information to preserve the provenance of 
# this file and to allow appropriate attribution of the data. 
# 
#######################################################################

data_asw22124
_database_code_depnum_ccdc_archive 'CCDC 2271685'
loop_
_audit_author_name
_audit_author_address
'Joe C. Goodall'
;University of York
United Kingdom
;
_audit_update_record             
;
2023-06-22 deposited with the CCDC.	2023-08-03 downloaded from the CCDC.
;
_audit_creation_date             2023-06-22
_audit_creation_method           
;
Olex2 1.5
(compiled 2021.08.20 svn.r13c46975 for OlexSys, GUI svn.r6396)
;
_shelx_SHELXL_version_number     2018/3
_chemical_name_common            ?
_chemical_name_systematic        ?
_chemical_formula_moiety         'C23 H39 Br N O4 P2 Re'
_chemical_formula_sum            'C23 H39 Br N O4 P2 Re'
_chemical_formula_weight         721.60
_chemical_absolute_configuration ?
_chemical_melting_point          ?
_chemical_oxdiff_formula         'C19 H31 Re1 P2 N1 O4 Br1'
_chemical_oxdiff_usercomment     'JG082 - toluene/hex -30C'
loop_
_atom_type_symbol
_atom_type_description
_atom_type_scat_dispersion_real
_atom_type_scat_dispersion_imag
_atom_type_scat_source
C C 0.0181 0.0091 'International Tables Vol C Tables 4.2.6.8 and 6.1.1.4'
H H 0.0000 0.0000 'International Tables Vol C Tables 4.2.6.8 and 6.1.1.4'
Br Br -0.6763 1.2805 'International Tables Vol C Tables 4.2.6.8 and 6.1.1.4'
N N 0.0311 0.0180 'International Tables Vol C Tables 4.2.6.8 and 6.1.1.4'
O O 0.0492 0.0322 'International Tables Vol C Tables 4.2.6.8 and 6.1.1.4'
P P 0.2955 0.4335 'International Tables Vol C Tables 4.2.6.8 and 6.1.1.4'
Re Re -5.2083 5.8923 'International Tables Vol C Tables 4.2.6.8 and 6.1.1.4'

_shelx_space_group_comment       
;
The symmetry employed for this shelxl refinement is uniquely defined
by the following loop, which should always be used as a source of
symmetry information in preference to the above space-group names.
They are only intended as comments.
;
_space_group_crystal_system      orthorhombic
_space_group_IT_number           33
_space_group_name_H-M_alt        'P n a 21'
_space_group_name_Hall           'P 2c -2n'
loop_
_space_group_symop_operation_xyz
'x, y, z'
'-x, -y, z+1/2'
'x+1/2, -y+1/2, z'
'-x+1/2, y+1/2, z+1/2'

_cell_length_a                   24.3315(2)
_cell_length_b                   10.26090(10)
_cell_length_c                   11.21410(10)
_cell_angle_alpha                90
_cell_angle_beta                 90
_cell_angle_gamma                90
_cell_volume                     2799.75(4)
_cell_formula_units_Z            4
_cell_measurement_reflns_used    25416
_cell_measurement_temperature    110.05(10)
_cell_measurement_theta_max      76.5850
_cell_measurement_theta_min      3.6060
_shelx_estimated_absorpt_T_max   0.657
_shelx_estimated_absorpt_T_min   0.178
_exptl_absorpt_coefficient_mu    11.464
_exptl_absorpt_correction_T_max  1.00000
_exptl_absorpt_correction_T_min  0.42571
_exptl_absorpt_correction_type   multi-scan
_exptl_absorpt_process_details   
;
CrysAlisPro 1.171.41.113a (Rigaku Oxford Diffraction, 2021)
Empirical absorption correction using spherical harmonics,
implemented in SCALE3 ABSPACK scaling algorithm.
;
_exptl_absorpt_special_details   ?
_exptl_crystal_colour            'clear light yellow'
_exptl_crystal_colour_lustre     clear
_exptl_crystal_colour_modifier   light
_exptl_crystal_colour_primary    yellow
_exptl_crystal_density_diffrn    1.712
_exptl_crystal_density_meas      ?
_exptl_crystal_density_method    ?
_exptl_crystal_description       block
_exptl_crystal_F_000             1424
loop_
_exptl_crystal_face_index_h
_exptl_crystal_face_index_k
_exptl_crystal_face_index_l
_exptl_crystal_face_perp_dist
-1 7 0 0.0433
-6 -2 7 0.0867
0 -7 1 0.0611
6 -4 -5 0.0674
5 3 -6 0.0901
16 -1 0 0.0267
-16 0 0 0.0114
3 -6 2 0.0604
2 6 -2 0.0497

_exptl_crystal_recrystallization_method 'toluene/hexane -30C'
_exptl_crystal_size_max          0.23
_exptl_crystal_size_mid          0.11
_exptl_crystal_size_min          0.04
loop_
_exptl_oxdiff_crystal_face_indexfrac_h
_exptl_oxdiff_crystal_face_indexfrac_k
_exptl_oxdiff_crystal_face_indexfrac_l
_exptl_oxdiff_crystal_face_x
_exptl_oxdiff_crystal_face_y
_exptl_oxdiff_crystal_face_z
-1.1736 6.6408 -0.1657 -0.1978 0.1867 0.9623
-5.5784 -1.6039 6.5804 -0.6323 0.6001 -0.4900
0.1210 -6.5503 1.3201 0.0748 -0.0701 -0.9947
5.5264 -3.9349 -5.2920 0.6776 -0.6424 -0.3579
4.8202 3.0769 -6.0616 0.5306 -0.5039 0.6815
15.6928 -0.7550 0.0729 -0.3325 -0.9397 -0.0803
-15.7786 0.2998 0.0693 0.3336 0.9427 0.0091
2.8495 -6.3097 1.9283 -0.0706 -0.1993 -0.9774
2.4461 6.3243 -1.9873 -0.0412 -0.1165 0.9923

_exptl_transmission_factor_max   ?
_exptl_transmission_factor_min   ?
_diffrn_reflns_av_R_equivalents  0.0382
_diffrn_reflns_av_unetI/netI     0.0260
_diffrn_reflns_Laue_measured_fraction_full 1.000
_diffrn_reflns_Laue_measured_fraction_max 0.990
_diffrn_reflns_limit_h_max       30
_diffrn_reflns_limit_h_min       -30
_diffrn_reflns_limit_k_max       12
_diffrn_reflns_limit_k_min       -10
_diffrn_reflns_limit_l_max       14
_diffrn_reflns_limit_l_min       -14
_diffrn_reflns_number            32476
_diffrn_reflns_point_group_measured_fraction_full 0.986
_diffrn_reflns_point_group_measured_fraction_max 0.963
_diffrn_reflns_theta_full        67.684
_diffrn_reflns_theta_max         76.931
_diffrn_reflns_theta_min         3.633
_diffrn_ambient_environment      N~2~
_diffrn_ambient_temperature      110.05(10)
_diffrn_detector                 'Hybrid Pixel Array Detector'
_diffrn_detector_area_resol_mean 10.0000
_diffrn_detector_type            HyPix
_diffrn_measured_fraction_theta_full 1.000
_diffrn_measured_fraction_theta_max 0.990
_diffrn_measurement_details      
;
List of Runs (angles in degrees, time in seconds):

  # Type    Start    End  Width  t~exp~   \w     \q     \k     \f   Frames
#--------------------------------------------------------------------------
  1  \w   -116.00 -65.00   0.50    1.00    --  -48.70-140.00-140.00  102
  2  \w    -96.00 -56.00   0.50    1.00    --  -48.70 140.00 -80.00   80
  3  \w    -86.00 -26.00   0.50    1.00    --  -48.70 130.00 105.00  120
  4  \w   -118.00 -93.00   0.50    1.00    --  -48.70-130.00  33.00   50
  5  \w     49.00  86.00   0.50    1.00    --   48.70-140.00-140.00   74
  6  \w     37.00  69.00   0.50    1.00    --   48.70-130.00  33.00   64
  7  \w    111.00 136.00   0.50    3.00    --  107.75 130.00 105.00   50
  8  \w     52.00  77.00   0.50    3.00    --  107.75-130.00  33.00   50
  9  \w     83.00 108.00   0.50    3.00    --  107.75-140.00-140.00   50
 10  \w    107.00 137.00   0.50    3.00    --  107.75 140.00 -80.00   60
 11  \w   -118.00 -74.00   0.50    1.00    --  -48.70-125.00  60.00   88
 12  \w   -118.00 -79.00   0.50    1.00    --  -48.70-125.00 -90.00   78
 13  \w   -116.00 -73.00   0.50    1.00    --  -48.70-125.00-120.00   86
 14  \w   -120.00 -48.00   0.50    1.00    --  -48.70 -77.00-120.00  144
 15  \w   -114.00 -44.00   0.50    1.00    --  -48.70 -77.00 -60.00  140
 16  \w     64.00 115.00   0.50    1.00    --   48.70  57.00-120.00  102
 17  \w     35.00 121.00   0.50    3.00    --  107.75 -57.00   0.00  172
 18  \w     38.00 112.00   0.50    3.00    --  107.75-125.00-180.00  148
 19  \w     68.00 117.00   0.50    3.00    --  107.75 -37.00   0.00   98
 20  \w    150.00 175.00   0.50    3.00    --  107.75  37.00-180.00   50
 21  \w     95.00 146.00   0.50    3.00    --  107.75  37.00-180.00  102
 22  \w     33.00 120.00   0.50    3.00    --  107.75 -19.00-120.00  174
 23  \w    141.00 177.00   0.50    3.00    --  107.75 125.00  60.00   72
 24  \w     83.00 109.00   0.50    3.00    --  107.75-125.00  60.00   52
 25  \w     40.00 103.00   0.50    3.00    --  107.75 -99.00-120.00  126
 26  \w     97.00 178.00   0.50    3.00    --  107.75  19.00 120.00  162
 27  \w     41.00 106.00   0.50    3.00    --  107.75 -99.00 150.00  130
 28  \w    114.00 166.00   0.50    3.00    --  107.75  19.00   0.00  104
 29  \w     37.00  76.00   0.50    3.00    --  107.75 -99.00-150.00   78
 30  \w     37.00 106.00   0.50    3.00    --  107.75 -99.00 -30.00  138
 31  \w     44.00 105.00   0.50    3.00    --  107.75 -99.00  30.00  122
 32  \w    123.00 149.00   0.50    3.00    --  107.75  37.00 -90.00   52
 33  \w     35.00 109.00   0.50    3.00    --  107.75 -57.00-180.00  148
 34  \w    112.00 177.00   0.50    3.00    --  107.75  19.00  60.00  130
;
_diffrn_measurement_device       'four-circle diffractometer'
_diffrn_measurement_device_type  'SuperNova, Dual, Cu at home/near, HyPix'
_diffrn_measurement_method       '\w scans'
_diffrn_orient_matrix_type       
'CrysAlisPro convention (1999,Acta A55,543-557)'
_diffrn_orient_matrix_UB_11      -0.0223845000
_diffrn_orient_matrix_UB_12      -0.0368337000
_diffrn_orient_matrix_UB_13      -0.1240376000
_diffrn_orient_matrix_UB_21      -0.0591871000
_diffrn_orient_matrix_UB_22      0.0187948000
_diffrn_orient_matrix_UB_23      0.0456086000
_diffrn_orient_matrix_UB_31      0.0020027000
_diffrn_orient_matrix_UB_32      0.1443226000
_diffrn_orient_matrix_UB_33      -0.0375832000
_diffrn_radiation_monochromator  mirror
_diffrn_radiation_probe          x-ray
_diffrn_radiation_type           'Cu K\a'
_diffrn_radiation_wavelength     1.54184
_diffrn_source                   'micro-focus sealed X-ray tube'
_diffrn_source_type              'SuperNova (Cu) X-ray Source'
_reflns_Friedel_coverage         0.847
_reflns_Friedel_fraction_full    0.969
_reflns_Friedel_fraction_max     0.932
_reflns_number_gt                5609
_reflns_number_total             5693
_reflns_special_details          
;
 Reflections were merged by SHELXL according to the crystal
 class for the calculation of statistics and refinement.
 
 _reflns_Friedel_fraction is defined as the number of unique
 Friedel pairs measured divided by the number that would be
 possible theoretically, ignoring centric projections and
 systematic absences.
;
_reflns_threshold_expression     'I > 2\s(I)'
_computing_cell_refinement       'CrysAlisPro 1.171.41.113a (Rigaku OD, 2021)'
_computing_data_collection       'CrysAlisPro 1.171.41.113a (Rigaku OD, 2021)'
_computing_data_reduction        'CrysAlisPro 1.171.41.113a (Rigaku OD, 2021)'
_computing_molecular_graphics    'Olex2 1.5 (Dolomanov et al., 2009)'
_computing_publication_material  'Olex2 1.5 (Dolomanov et al., 2009)'
_computing_structure_refinement  'SHELXL 2018/3 (Sheldrick, 2015)'
_computing_structure_solution    'SHELXT 2018/2 (Sheldrick, 2018)'
_refine_diff_density_max         1.139
_refine_diff_density_min         -1.063
_refine_diff_density_rms         0.095
_refine_ls_abs_structure_details 
;
 Flack x determined using 2513 quotients [(I+)-(I-)]/[(I+)+(I-)]
 (Parsons, Flack and Wagner, Acta Cryst. B69 (2013) 249-259).
;
_refine_ls_abs_structure_Flack   -0.033(6)
_refine_ls_extinction_coef       .
_refine_ls_extinction_method     none
_refine_ls_goodness_of_fit_ref   1.092
_refine_ls_hydrogen_treatment    constr
_refine_ls_matrix_type           full
_refine_ls_number_parameters     301
_refine_ls_number_reflns         5693
_refine_ls_number_restraints     1
_refine_ls_R_factor_all          0.0232
_refine_ls_R_factor_gt           0.0227
_refine_ls_restrained_S_all      1.091
_refine_ls_shift/su_max          0.001
_refine_ls_shift/su_mean         0.000
_refine_ls_structure_factor_coef Fsqd
_refine_ls_weighting_details     
'w=1/[\s^2^(Fo^2^)+(0.0320P)^2^+3.6465P] where P=(Fo^2^+2Fc^2^)/3'
_refine_ls_weighting_scheme      calc
_refine_ls_wR_factor_gt          0.0595
_refine_ls_wR_factor_ref         0.0598
_refine_special_details          ?
_olex2_refinement_description    
;
1. Fixed Uiso
 At 1.2 times of:
  All C(H) groups
 At 1.5 times of:
  All C(H,H,H) groups
2.a Aromatic/amide H refined with riding coordinates:
 C12(H12), C13(H13), C14(H14)
2.b Idealised Me refined as rotating group:
 C18(H18A,H18B,H18C), C5(H5A,H5B,H5C), C4(H4A,H4B,H4C), C19(H19A,H19B,H19C),
 C17(H17A,H17B,H17C), C8(H8A,H8B,H8C), C6(H6A,H6B,H6C), C9(H9A,H9B,H9C),
 C21(H21A,H21B,H21C), C10(H10A,H10B,H10C), C22(H22A,H22B,H22C), C23(H23A,H23B,
 H23C)
;
_atom_sites_solution_hydrogens   geom
_atom_sites_solution_primary     dual
_atom_sites_solution_secondary   ?
loop_
_atom_site_label
_atom_site_type_symbol
_atom_site_fract_x
_atom_site_fract_y
_atom_site_fract_z
_atom_site_U_iso_or_equiv
_atom_site_adp_type
_atom_site_occupancy
_atom_site_site_symmetry_order
_atom_site_calc_flag
_atom_site_refinement_flags_posn
_atom_site_refinement_flags_adp
_atom_site_refinement_flags_occupancy
_atom_site_disorder_assembly
_atom_site_disorder_group
Re1 Re 0.36628(2) 0.18856(2) 0.46731(3) 0.01389(7) Uani 1 1 d . . . . .
Br1 Br 0.29441(2) 0.25973(6) 0.29964(6) 0.02226(13) Uani 1 1 d . . . . .
P2 P 0.29793(6) 0.19865(13) 0.62264(14) 0.0172(3) Uani 1 1 d . . . . .
P1 P 0.43953(6) 0.27643(13) 0.34807(13) 0.0161(3) Uani 1 1 d . . . . .
O3 O 0.42723(16) 0.4374(4) 0.3607(4) 0.0201(8) Uani 1 1 d . . . . .
O1 O 0.44709(17) 0.0475(4) 0.6282(4) 0.0295(9) Uani 1 1 d . . . . .
N1 N 0.36339(17) 0.3953(5) 0.5097(4) 0.0150(9) Uani 1 1 d . . . . .
O4 O 0.29457(16) 0.3596(4) 0.6487(4) 0.0221(8) Uani 1 1 d . . . . .
O2 O 0.3515(2) -0.0865(4) 0.3663(5) 0.0362(11) Uani 1 1 d . . . . .
C12 C 0.3883(2) 0.6165(5) 0.4601(7) 0.0201(10) Uani 1 1 d . . . . .
H12 H 0.409354 0.674804 0.412774 0.024 Uiso 1 1 calc R U . . .
C18 C 0.2226(3) 0.0404(6) 0.5116(6) 0.0277(13) Uani 1 1 d . . . . .
H18A H 0.244289 0.058712 0.439827 0.042 Uiso 1 1 calc R U . . .
H18B H 0.184708 0.020036 0.488827 0.042 Uiso 1 1 calc R U . . .
H18C H 0.238620 -0.034185 0.553796 0.042 Uiso 1 1 calc R U . . .
C3 C 0.4423(3) 0.2541(5) 0.1793(6) 0.0224(12) Uani 1 1 d . . . . .
C16 C 0.2231(2) 0.1602(6) 0.5935(6) 0.0228(11) Uani 1 1 d . . . . .
C5 C 0.4192(3) 0.1165(6) 0.1559(6) 0.0278(13) Uani 1 1 d . . . . .
H5A H 0.440816 0.052195 0.200212 0.042 Uiso 1 1 calc R U . . .
H5B H 0.421156 0.097185 0.070400 0.042 Uiso 1 1 calc R U . . .
H5C H 0.380775 0.112729 0.182143 0.042 Uiso 1 1 calc R U . . .
C7 C 0.5106(2) 0.2780(7) 0.4133(6) 0.0247(12) Uani 1 1 d . . . . .
C15 C 0.3269(2) 0.4442(5) 0.5898(5) 0.0189(10) Uani 1 1 d . . . . .
C4 C 0.4062(3) 0.3592(6) 0.1214(6) 0.0271(12) Uani 1 1 d . . . . .
H4A H 0.368484 0.351031 0.150903 0.041 Uiso 1 1 calc R U . . .
H4B H 0.406590 0.348140 0.034617 0.041 Uiso 1 1 calc R U . . .
H4C H 0.420607 0.445630 0.141777 0.041 Uiso 1 1 calc R U . . .
C19 C 0.1870(2) 0.1311(6) 0.7027(6) 0.0286(13) Uani 1 1 d . . . . .
H19A H 0.200482 0.052365 0.742638 0.043 Uiso 1 1 calc R U . . .
H19B H 0.148942 0.117424 0.676941 0.043 Uiso 1 1 calc R U . . .
H19C H 0.188552 0.204808 0.758097 0.043 Uiso 1 1 calc R U . . .
C17 C 0.1976(3) 0.2790(7) 0.5306(7) 0.0326(15) Uani 1 1 d . . . . .
H17A H 0.195496 0.352081 0.586669 0.049 Uiso 1 1 calc R U . . .
H17B H 0.160612 0.256929 0.502665 0.049 Uiso 1 1 calc R U . . .
H17C H 0.220541 0.303718 0.462354 0.049 Uiso 1 1 calc R U . . .
C8 C 0.5065(3) 0.3272(7) 0.5429(7) 0.0287(15) Uani 1 1 d . . . . .
H8A H 0.495607 0.419189 0.542879 0.043 Uiso 1 1 calc R U . . .
H8B H 0.542211 0.317855 0.582168 0.043 Uiso 1 1 calc R U . . .
H8C H 0.478889 0.275882 0.585955 0.043 Uiso 1 1 calc R U . . .
C11 C 0.3926(2) 0.4830(5) 0.4456(5) 0.0180(12) Uani 1 1 d . . . . .
C13 C 0.3521(3) 0.6624(6) 0.5462(6) 0.0228(11) Uani 1 1 d . . . . .
H13 H 0.349089 0.753468 0.560086 0.027 Uiso 1 1 calc R U . . .
C1 C 0.4166(2) 0.1082(5) 0.5699(5) 0.0212(11) Uani 1 1 d . . . . .
C20 C 0.3196(3) 0.1509(7) 0.7770(5) 0.0278(13) Uani 1 1 d . . . . .
C2 C 0.3572(3) 0.0155(6) 0.4041(6) 0.0243(12) Uani 1 1 d . . . . .
C6 C 0.4990(3) 0.2635(7) 0.1208(6) 0.0320(14) Uani 1 1 d . . . . .
H6A H 0.513918 0.351206 0.132843 0.048 Uiso 1 1 calc R U . . .
H6B H 0.495620 0.246065 0.035201 0.048 Uiso 1 1 calc R U . . .
H6C H 0.523689 0.199238 0.156940 0.048 Uiso 1 1 calc R U . . .
C9 C 0.5332(3) 0.1377(6) 0.4109(7) 0.0296(13) Uani 1 1 d . . . . .
H9A H 0.508750 0.080491 0.456414 0.044 Uiso 1 1 calc R U . . .
H9B H 0.570004 0.136284 0.446607 0.044 Uiso 1 1 calc R U . . .
H9C H 0.535364 0.107275 0.328234 0.044 Uiso 1 1 calc R U . . .
C14 C 0.3202(2) 0.5765(5) 0.6120(5) 0.0219(11) Uani 1 1 d . . . . .
H14 H 0.294808 0.606922 0.670030 0.026 Uiso 1 1 calc R U . . .
C21 C 0.3301(3) 0.0032(7) 0.7772(7) 0.0370(16) Uani 1 1 d . . . . .
H21A H 0.295391 -0.042850 0.762953 0.056 Uiso 1 1 calc R U . . .
H21B H 0.345080 -0.022960 0.854663 0.056 Uiso 1 1 calc R U . . .
H21C H 0.356351 -0.018754 0.714119 0.056 Uiso 1 1 calc R U . . .
C10 C 0.5509(3) 0.3726(7) 0.3516(7) 0.0365(15) Uani 1 1 d . . . . .
H10A H 0.565530 0.331812 0.279257 0.055 Uiso 1 1 calc R U . . .
H10B H 0.581181 0.393138 0.405999 0.055 Uiso 1 1 calc R U . . .
H10C H 0.531477 0.453030 0.330290 0.055 Uiso 1 1 calc R U . . .
C22 C 0.3730(3) 0.2279(8) 0.8053(6) 0.0319(14) Uani 1 1 d . . . . .
H22A H 0.396637 0.229622 0.734509 0.048 Uiso 1 1 calc R U . . .
H22B H 0.392573 0.185473 0.871095 0.048 Uiso 1 1 calc R U . . .
H22C H 0.363556 0.317339 0.828165 0.048 Uiso 1 1 calc R U . . .
C23 C 0.2797(3) 0.1853(9) 0.8777(6) 0.043(2) Uani 1 1 d . . . . .
H23A H 0.265711 0.273866 0.865702 0.065 Uiso 1 1 calc R U . . .
H23B H 0.298948 0.180500 0.954396 0.065 Uiso 1 1 calc R U . . .
H23C H 0.248995 0.123579 0.877546 0.065 Uiso 1 1 calc R U . . .

loop_
_atom_site_aniso_label
_atom_site_aniso_U_11
_atom_site_aniso_U_22
_atom_site_aniso_U_33
_atom_site_aniso_U_23
_atom_site_aniso_U_13
_atom_site_aniso_U_12
Re1 0.01335(11) 0.01101(11) 0.01731(11) 0.00112(11) 0.00027(10) -0.00002(6)
Br1 0.0196(2) 0.0232(3) 0.0240(3) 0.0051(3) -0.0049(2) -0.0023(2)
P2 0.0165(6) 0.0164(6) 0.0188(7) 0.0026(5) 0.0014(5) -0.0003(5)
P1 0.0142(6) 0.0134(6) 0.0208(6) 0.0001(5) 0.0011(5) 0.0001(5)
O3 0.0205(19) 0.0139(18) 0.026(2) 0.0028(15) 0.0065(16) -0.0024(14)
O1 0.024(2) 0.033(2) 0.032(2) 0.013(2) -0.0040(19) 0.0091(17)
N1 0.018(2) 0.009(2) 0.018(2) -0.0013(16) -0.0013(15) -0.0010(15)
O4 0.023(2) 0.019(2) 0.024(2) -0.0033(16) 0.0102(16) -0.0025(15)
O2 0.056(3) 0.014(2) 0.039(3) -0.0047(19) 0.003(2) -0.009(2)
C12 0.022(2) 0.014(2) 0.025(3) -0.001(3) -0.003(3) -0.0027(17)
C18 0.021(3) 0.025(3) 0.036(3) -0.003(2) 0.001(2) -0.006(2)
C3 0.026(3) 0.019(3) 0.022(3) 0.003(2) 0.009(2) 0.004(2)
C16 0.015(2) 0.024(3) 0.029(3) 0.003(2) 0.003(2) 0.001(2)
C5 0.038(3) 0.025(3) 0.020(3) 0.002(2) 0.006(2) 0.005(2)
C7 0.016(3) 0.021(3) 0.037(3) 0.005(3) 0.000(3) -0.003(2)
C15 0.017(2) 0.017(2) 0.022(3) -0.002(2) -0.002(2) 0.002(2)
C4 0.032(3) 0.027(3) 0.022(3) 0.006(2) 0.003(3) 0.006(2)
C19 0.021(3) 0.029(3) 0.036(3) 0.003(3) 0.009(3) -0.002(2)
C17 0.021(3) 0.031(3) 0.045(4) 0.016(3) -0.005(3) 0.001(3)
C8 0.021(3) 0.027(3) 0.037(4) -0.003(3) -0.007(3) -0.005(2)
C11 0.018(2) 0.012(2) 0.025(3) 0.0024(19) -0.002(2) 0.0013(18)
C13 0.026(3) 0.015(2) 0.027(3) -0.004(2) -0.004(2) 0.001(2)
C1 0.019(3) 0.019(2) 0.025(3) 0.002(2) 0.004(2) -0.002(2)
C20 0.024(3) 0.047(4) 0.012(3) 0.007(2) 0.002(2) 0.000(3)
C2 0.027(3) 0.018(3) 0.027(3) 0.004(2) 0.002(2) 0.000(2)
C6 0.032(3) 0.034(3) 0.030(3) 0.004(3) 0.012(3) 0.006(3)
C9 0.026(3) 0.024(3) 0.039(3) 0.000(3) -0.001(3) 0.006(2)
C14 0.023(3) 0.021(3) 0.021(3) -0.005(2) -0.003(2) 0.002(2)
C21 0.024(3) 0.041(4) 0.045(4) 0.022(3) 0.001(3) 0.000(3)
C10 0.021(3) 0.036(4) 0.053(4) 0.006(3) 0.000(3) -0.004(3)
C22 0.031(3) 0.048(4) 0.017(3) -0.003(3) -0.005(3) 0.002(3)
C23 0.031(4) 0.080(6) 0.019(3) 0.003(3) 0.004(3) 0.006(3)

_geom_special_details            
;
 All esds (except the esd in the dihedral angle between two l.s. planes)
 are estimated using the full covariance matrix.  The cell esds are taken
 into account individually in the estimation of esds in distances, angles
 and torsion angles; correlations between esds in cell parameters are only
 used when they are defined by crystal symmetry.  An approximate (isotropic)
 treatment of cell esds is used for estimating esds involving l.s. planes.
;
loop_
_geom_bond_atom_site_label_1
_geom_bond_atom_site_label_2
_geom_bond_distance
_geom_bond_site_symmetry_2
_geom_bond_publ_flag
Re1 Br1 2.6697(7) . ?
Re1 P2 2.4105(15) . ?
Re1 P1 2.4036(14) . ?
Re1 N1 2.175(5) . ?
Re1 C1 1.873(6) . ?
Re1 C2 1.925(6) . ?
P2 O4 1.679(4) . ?
P2 C16 1.891(6) . ?
P2 C20 1.875(6) . ?
P1 O3 1.684(4) . ?
P1 C3 1.908(6) . ?
P1 C7 1.878(6) . ?
O3 C11 1.356(7) . ?
O1 C1 1.168(7) . ?
N1 C15 1.358(7) . ?
N1 C11 1.353(7) . ?
O4 C15 1.345(7) . ?
O2 C2 1.137(8) . ?
C12 H12 0.9500 . ?
C12 C11 1.383(7) . ?
C12 C13 1.390(9) . ?
C18 H18A 0.9800 . ?
C18 H18B 0.9800 . ?
C18 H18C 0.9800 . ?
C18 C16 1.534(9) . ?
C3 C5 1.543(9) . ?
C3 C4 1.535(8) . ?
C3 C6 1.529(8) . ?
C16 C19 1.537(8) . ?
C16 C17 1.539(9) . ?
C5 H5A 0.9800 . ?
C5 H5B 0.9800 . ?
C5 H5C 0.9800 . ?
C7 C8 1.541(10) . ?
C7 C9 1.541(9) . ?
C7 C10 1.544(9) . ?
C15 C14 1.390(8) . ?
C4 H4A 0.9800 . ?
C4 H4B 0.9800 . ?
C4 H4C 0.9800 . ?
C19 H19A 0.9800 . ?
C19 H19B 0.9800 . ?
C19 H19C 0.9800 . ?
C17 H17A 0.9800 . ?
C17 H17B 0.9800 . ?
C17 H17C 0.9800 . ?
C8 H8A 0.9800 . ?
C8 H8B 0.9800 . ?
C8 H8C 0.9800 . ?
C13 H13 0.9500 . ?
C13 C14 1.386(9) . ?
C20 C21 1.536(10) . ?
C20 C22 1.554(10) . ?
C20 C23 1.531(9) . ?
C6 H6A 0.9800 . ?
C6 H6B 0.9800 . ?
C6 H6C 0.9800 . ?
C9 H9A 0.9800 . ?
C9 H9B 0.9800 . ?
C9 H9C 0.9800 . ?
C14 H14 0.9500 . ?
C21 H21A 0.9800 . ?
C21 H21B 0.9800 . ?
C21 H21C 0.9800 . ?
C10 H10A 0.9800 . ?
C10 H10B 0.9800 . ?
C10 H10C 0.9800 . ?
C22 H22A 0.9800 . ?
C22 H22B 0.9800 . ?
C22 H22C 0.9800 . ?
C23 H23A 0.9800 . ?
C23 H23B 0.9800 . ?
C23 H23C 0.9800 . ?

loop_
_geom_angle_atom_site_label_1
_geom_angle_atom_site_label_2
_geom_angle_atom_site_label_3
_geom_angle
_geom_angle_site_symmetry_1
_geom_angle_site_symmetry_3
_geom_angle_publ_flag
P2 Re1 Br1 92.59(4) . . ?
P1 Re1 Br1 89.50(4) . . ?
P1 Re1 P2 153.82(5) . . ?
N1 Re1 Br1 82.30(12) . . ?
N1 Re1 P2 77.16(13) . . ?
N1 Re1 P1 77.28(13) . . ?
C1 Re1 Br1 169.12(18) . . ?
C1 Re1 P2 91.50(17) . . ?
C1 Re1 P1 91.27(17) . . ?
C1 Re1 N1 108.4(2) . . ?
C1 Re1 C2 83.9(3) . . ?
C2 Re1 Br1 85.31(19) . . ?
C2 Re1 P2 103.10(19) . . ?
C2 Re1 P1 103.08(19) . . ?
C2 Re1 N1 167.6(2) . . ?
O4 P2 Re1 101.63(15) . . ?
O4 P2 C16 100.9(2) . . ?
O4 P2 C20 96.3(3) . . ?
C16 P2 Re1 122.0(2) . . ?
C20 P2 Re1 117.5(2) . . ?
C20 P2 C16 112.1(3) . . ?
O3 P1 Re1 100.91(14) . . ?
O3 P1 C3 102.0(2) . . ?
O3 P1 C7 97.0(3) . . ?
C3 P1 Re1 122.2(2) . . ?
C7 P1 Re1 118.0(2) . . ?
C7 P1 C3 110.8(3) . . ?
C11 O3 P1 120.6(3) . . ?
C15 N1 Re1 121.7(4) . . ?
C11 N1 Re1 121.0(4) . . ?
C11 N1 C15 116.6(5) . . ?
C15 O4 P2 121.4(3) . . ?
C11 C12 H12 121.1 . . ?
C11 C12 C13 117.7(6) . . ?
C13 C12 H12 121.1 . . ?
H18A C18 H18B 109.5 . . ?
H18A C18 H18C 109.5 . . ?
H18B C18 H18C 109.5 . . ?
C16 C18 H18A 109.5 . . ?
C16 C18 H18B 109.5 . . ?
C16 C18 H18C 109.5 . . ?
C5 C3 P1 105.4(4) . . ?
C4 C3 P1 108.3(4) . . ?
C4 C3 C5 111.2(5) . . ?
C6 C3 P1 116.7(5) . . ?
C6 C3 C5 108.3(5) . . ?
C6 C3 C4 106.9(5) . . ?
C18 C16 P2 106.1(4) . . ?
C18 C16 C19 108.5(5) . . ?
C18 C16 C17 111.0(6) . . ?
C19 C16 P2 116.9(4) . . ?
C19 C16 C17 106.8(5) . . ?
C17 C16 P2 107.6(4) . . ?
C3 C5 H5A 109.5 . . ?
C3 C5 H5B 109.5 . . ?
C3 C5 H5C 109.5 . . ?
H5A C5 H5B 109.5 . . ?
H5A C5 H5C 109.5 . . ?
H5B C5 H5C 109.5 . . ?
C8 C7 P1 108.0(5) . . ?
C8 C7 C10 105.0(6) . . ?
C9 C7 P1 108.3(4) . . ?
C9 C7 C8 110.2(5) . . ?
C9 C7 C10 110.7(5) . . ?
C10 C7 P1 114.5(5) . . ?
N1 C15 C14 123.8(5) . . ?
O4 C15 N1 117.9(5) . . ?
O4 C15 C14 118.3(5) . . ?
C3 C4 H4A 109.5 . . ?
C3 C4 H4B 109.5 . . ?
C3 C4 H4C 109.5 . . ?
H4A C4 H4B 109.5 . . ?
H4A C4 H4C 109.5 . . ?
H4B C4 H4C 109.5 . . ?
C16 C19 H19A 109.5 . . ?
C16 C19 H19B 109.5 . . ?
C16 C19 H19C 109.5 . . ?
H19A C19 H19B 109.5 . . ?
H19A C19 H19C 109.5 . . ?
H19B C19 H19C 109.5 . . ?
C16 C17 H17A 109.5 . . ?
C16 C17 H17B 109.5 . . ?
C16 C17 H17C 109.5 . . ?
H17A C17 H17B 109.5 . . ?
H17A C17 H17C 109.5 . . ?
H17B C17 H17C 109.5 . . ?
C7 C8 H8A 109.5 . . ?
C7 C8 H8B 109.5 . . ?
C7 C8 H8C 109.5 . . ?
H8A C8 H8B 109.5 . . ?
H8A C8 H8C 109.5 . . ?
H8B C8 H8C 109.5 . . ?
O3 C11 C12 118.1(5) . . ?
N1 C11 O3 118.0(5) . . ?
N1 C11 C12 123.8(5) . . ?
C12 C13 H13 119.7 . . ?
C14 C13 C12 120.6(5) . . ?
C14 C13 H13 119.7 . . ?
O1 C1 Re1 173.7(5) . . ?
C21 C20 P2 107.8(5) . . ?
C21 C20 C22 111.3(5) . . ?
C22 C20 P2 106.9(4) . . ?
C23 C20 P2 116.2(5) . . ?
C23 C20 C21 109.3(6) . . ?
C23 C20 C22 105.2(6) . . ?
O2 C2 Re1 179.4(7) . . ?
C3 C6 H6A 109.5 . . ?
C3 C6 H6B 109.5 . . ?
C3 C6 H6C 109.5 . . ?
H6A C6 H6B 109.5 . . ?
H6A C6 H6C 109.5 . . ?
H6B C6 H6C 109.5 . . ?
C7 C9 H9A 109.5 . . ?
C7 C9 H9B 109.5 . . ?
C7 C9 H9C 109.5 . . ?
H9A C9 H9B 109.5 . . ?
H9A C9 H9C 109.5 . . ?
H9B C9 H9C 109.5 . . ?
C15 C14 H14 121.3 . . ?
C13 C14 C15 117.4(5) . . ?
C13 C14 H14 121.3 . . ?
C20 C21 H21A 109.5 . . ?
C20 C21 H21B 109.5 . . ?
C20 C21 H21C 109.5 . . ?
H21A C21 H21B 109.5 . . ?
H21A C21 H21C 109.5 . . ?
H21B C21 H21C 109.5 . . ?
C7 C10 H10A 109.5 . . ?
C7 C10 H10B 109.5 . . ?
C7 C10 H10C 109.5 . . ?
H10A C10 H10B 109.5 . . ?
H10A C10 H10C 109.5 . . ?
H10B C10 H10C 109.5 . . ?
C20 C22 H22A 109.5 . . ?
C20 C22 H22B 109.5 . . ?
C20 C22 H22C 109.5 . . ?
H22A C22 H22B 109.5 . . ?
H22A C22 H22C 109.5 . . ?
H22B C22 H22C 109.5 . . ?
C20 C23 H23A 109.5 . . ?
C20 C23 H23B 109.5 . . ?
C20 C23 H23C 109.5 . . ?
H23A C23 H23B 109.5 . . ?
H23A C23 H23C 109.5 . . ?
H23B C23 H23C 109.5 . . ?

loop_
_geom_torsion_atom_site_label_1
_geom_torsion_atom_site_label_2
_geom_torsion_atom_site_label_3
_geom_torsion_atom_site_label_4
_geom_torsion
_geom_torsion_site_symmetry_1
_geom_torsion_site_symmetry_2
_geom_torsion_site_symmetry_3
_geom_torsion_site_symmetry_4
_geom_torsion_publ_flag
Re1 P2 O4 C15 -1.7(5) . . . . ?
Re1 P2 C16 C18 41.6(5) . . . . ?
Re1 P2 C16 C19 162.7(4) . . . . ?
Re1 P2 C16 C17 -77.2(5) . . . . ?
Re1 P2 C20 C21 -69.5(4) . . . . ?
Re1 P2 C20 C22 50.4(5) . . . . ?
Re1 P2 C20 C23 167.4(5) . . . . ?
Re1 P1 O3 C11 14.5(4) . . . . ?
Re1 P1 C7 C8 -44.9(4) . . . . ?
Re1 P1 C7 C9 74.6(5) . . . . ?
Re1 P1 C7 C10 -161.4(4) . . . . ?
Re1 N1 C15 O4 4.2(7) . . . . ?
Re1 N1 C15 C14 -174.1(4) . . . . ?
Re1 N1 C11 O3 -5.5(6) . . . . ?
Re1 N1 C11 C12 173.2(4) . . . . ?
P2 O4 C15 N1 -1.2(7) . . . . ?
P2 O4 C15 C14 177.2(4) . . . . ?
P1 O3 C11 N1 -7.8(7) . . . . ?
P1 O3 C11 C12 173.5(4) . . . . ?
O3 P1 C7 C8 61.5(4) . . . . ?
O3 P1 C7 C9 -179.1(5) . . . . ?
O3 P1 C7 C10 -55.0(5) . . . . ?
N1 C15 C14 C13 1.3(9) . . . . ?
O4 P2 C16 C18 152.8(4) . . . . ?
O4 P2 C16 C19 -86.0(5) . . . . ?
O4 P2 C16 C17 34.0(5) . . . . ?
O4 P2 C20 C21 -176.1(4) . . . . ?
O4 P2 C20 C22 -56.3(5) . . . . ?
O4 P2 C20 C23 60.8(6) . . . . ?
O4 C15 C14 C13 -176.9(5) . . . . ?
C12 C13 C14 C15 1.2(9) . . . . ?
C3 P1 O3 C11 141.1(4) . . . . ?
C3 P1 C7 C8 167.2(4) . . . . ?
C3 P1 C7 C9 -73.4(5) . . . . ?
C3 P1 C7 C10 50.7(6) . . . . ?
C16 P2 O4 C15 -127.9(5) . . . . ?
C16 P2 C20 C21 79.4(5) . . . . ?
C16 P2 C20 C22 -160.8(4) . . . . ?
C16 P2 C20 C23 -43.7(7) . . . . ?
C7 P1 O3 C11 -105.9(4) . . . . ?
C15 N1 C11 O3 -176.7(5) . . . . ?
C15 N1 C11 C12 2.0(8) . . . . ?
C11 N1 C15 O4 175.3(5) . . . . ?
C11 N1 C15 C14 -2.9(8) . . . . ?
C11 C12 C13 C14 -2.1(9) . . . . ?
C13 C12 C11 O3 179.1(5) . . . . ?
C13 C12 C11 N1 0.4(9) . . . . ?
C20 P2 O4 C15 118.1(5) . . . . ?
C20 P2 C16 C18 -105.7(5) . . . . ?
C20 P2 C16 C19 15.5(6) . . . . ?
C20 P2 C16 C17 135.5(5) . . . . ?

_shelx_res_file                  
;
TITL asw22124_a.res in Pna2(1)
    asw22124.res
    created by SHELXL-2018/3 at 13:28:13 on 22-Jun-2023
REM Old TITL asw22124 in Pna2(1)
REM SHELXT solution in Pna2(1): R1 0.043, Rweak 0.008, Alpha 0.009
REM <I/s> 0.960 for 247 systematic absences, Orientation as input
REM Flack x = -0.032 ( 0.006 ) from 2492 Parsons' quotients
REM Formula found by SHELXT: C24 N3 O3 P2 Br Re
CELL 1.54184 24.3315 10.2609 11.2141 90 90 90
ZERR 4 0.0002 0.0001 0.0001 0 0 0
LATT -1
SYMM -X,-Y,0.5+Z
SYMM 0.5+X,0.5-Y,+Z
SYMM 0.5-X,0.5+Y,0.5+Z
SFAC C H Br N O P Re
UNIT 92 156 4 4 16 8 4

L.S. 10 0 0
PLAN  11
SIZE 0.04 0.11 0.23
TEMP -163
CONF
BOND
list 4
fmap 2 53
MORE -1
BOND $H
ACTA
REM <olex2.extras>
REM <HklSrc "%.\\asw22124.hkl">
REM </olex2.extras>

WGHT    0.032000    3.646500
FVAR       0.20398
RE1   7    0.366284    0.188557    0.467310    11.00000    0.01335    0.01101 =
         0.01731    0.00112    0.00027   -0.00002
BR1   3    0.294407    0.259735    0.299640    11.00000    0.01957    0.02321 =
         0.02401    0.00513   -0.00487   -0.00232
P2    6    0.297935    0.198654    0.622637    11.00000    0.01651    0.01641 =
         0.01880    0.00256    0.00136   -0.00029
P1    6    0.439530    0.276434    0.348066    11.00000    0.01421    0.01340 =
         0.02083    0.00006    0.00112    0.00011
O3    5    0.427228    0.437354    0.360677    11.00000    0.02054    0.01393 =
         0.02572    0.00281    0.00652   -0.00244
O1    5    0.447091    0.047494    0.628226    11.00000    0.02354    0.03326 =
         0.03167    0.01323   -0.00397    0.00908
N1    4    0.363394    0.395278    0.509731    11.00000    0.01821    0.00901 =
         0.01792   -0.00126   -0.00125   -0.00095
O4    5    0.294572    0.359561    0.648671    11.00000    0.02290    0.01927 =
         0.02413   -0.00332    0.01020   -0.00253
O2    5    0.351491   -0.086472    0.366252    11.00000    0.05563    0.01405 =
         0.03893   -0.00473    0.00342   -0.00907
C12   1    0.388267    0.616505    0.460079    11.00000    0.02151    0.01384 =
         0.02499   -0.00089   -0.00320   -0.00274
AFIX  43
H12   2    0.409354    0.674804    0.412774    11.00000   -1.20000
AFIX   0
C18   1    0.222639    0.040361    0.511580    11.00000    0.02144    0.02536 =
         0.03621   -0.00300    0.00146   -0.00563
AFIX 137
H18A  2    0.244289    0.058712    0.439827    11.00000   -1.50000
H18B  2    0.184708    0.020036    0.488827    11.00000   -1.50000
H18C  2    0.238620   -0.034185    0.553796    11.00000   -1.50000
AFIX   0
C3    1    0.442329    0.254085    0.179274    11.00000    0.02570    0.01921 =
         0.02222    0.00272    0.00901    0.00388
C16   1    0.223111    0.160175    0.593455    11.00000    0.01549    0.02367 =
         0.02914    0.00330    0.00256    0.00061
C5    1    0.419156    0.116504    0.155874    11.00000    0.03811    0.02540 =
         0.01977    0.00212    0.00638    0.00491
AFIX 137
H5A   2    0.440816    0.052195    0.200212    11.00000   -1.50000
H5B   2    0.421156    0.097185    0.070400    11.00000   -1.50000
H5C   2    0.380775    0.112729    0.182143    11.00000   -1.50000
AFIX   0
C7    1    0.510609    0.277970    0.413337    11.00000    0.01594    0.02135 =
         0.03672    0.00519    0.00024   -0.00304
C15   1    0.326946    0.444172    0.589830    11.00000    0.01747    0.01659 =
         0.02250   -0.00232   -0.00186    0.00170
C4    1    0.406241    0.359224    0.121414    11.00000    0.03166    0.02735 =
         0.02243    0.00575    0.00286    0.00609
AFIX 137
H4A   2    0.368484    0.351031    0.150903    11.00000   -1.50000
H4B   2    0.406590    0.348140    0.034617    11.00000   -1.50000
H4C   2    0.420607    0.445630    0.141777    11.00000   -1.50000
AFIX   0
C19   1    0.187001    0.131056    0.702674    11.00000    0.02147    0.02875 =
         0.03560    0.00349    0.00876   -0.00246
AFIX 137
H19A  2    0.200482    0.052365    0.742638    11.00000   -1.50000
H19B  2    0.148942    0.117424    0.676941    11.00000   -1.50000
H19C  2    0.188552    0.204808    0.758097    11.00000   -1.50000
AFIX   0
C17   1    0.197625    0.279018    0.530576    11.00000    0.02110    0.03118 =
         0.04545    0.01551   -0.00476    0.00072
AFIX 137
H17A  2    0.195496    0.352081    0.586669    11.00000   -1.50000
H17B  2    0.160612    0.256929    0.502665    11.00000   -1.50000
H17C  2    0.220541    0.303718    0.462354    11.00000   -1.50000
AFIX   0
C8    1    0.506450    0.327207    0.542880    11.00000    0.02139    0.02735 =
         0.03735   -0.00300   -0.00699   -0.00510
AFIX 137
H8A   2    0.495607    0.419189    0.542879    11.00000   -1.50000
H8B   2    0.542211    0.317855    0.582168    11.00000   -1.50000
H8C   2    0.478889    0.275882    0.585955    11.00000   -1.50000
AFIX   0
C11   1    0.392560    0.483012    0.445586    11.00000    0.01797    0.01163 =
         0.02453    0.00238   -0.00152    0.00134
C13   1    0.352054    0.662406    0.546200    11.00000    0.02614    0.01533 =
         0.02681   -0.00433   -0.00441    0.00123
AFIX  43
H13   2    0.349089    0.753468    0.560086    11.00000   -1.20000
AFIX   0
C1    1    0.416637    0.108155    0.569945    11.00000    0.01941    0.01909 =
         0.02514    0.00208    0.00423   -0.00177
C20   1    0.319640    0.150856    0.776960    11.00000    0.02416    0.04723 =
         0.01205    0.00748    0.00152    0.00044
C2    1    0.357229    0.015453    0.404126    11.00000    0.02738    0.01825 =
         0.02730    0.00429    0.00155   -0.00030
C6    1    0.498976    0.263493    0.120815    11.00000    0.03191    0.03446 =
         0.02976    0.00418    0.01205    0.00640
AFIX 137
H6A   2    0.513918    0.351206    0.132843    11.00000   -1.50000
H6B   2    0.495620    0.246065    0.035201    11.00000   -1.50000
H6C   2    0.523689    0.199238    0.156940    11.00000   -1.50000
AFIX   0
C9    1    0.533241    0.137745    0.410929    11.00000    0.02597    0.02399 =
         0.03890    0.00044   -0.00066    0.00625
AFIX 137
H9A   2    0.508750    0.080491    0.456414    11.00000   -1.50000
H9B   2    0.570004    0.136284    0.446607    11.00000   -1.50000
H9C   2    0.535364    0.107275    0.328234    11.00000   -1.50000
AFIX   0
C14   1    0.320219    0.576539    0.612032    11.00000    0.02302    0.02134 =
         0.02137   -0.00508   -0.00341    0.00194
AFIX  43
H14   2    0.294808    0.606922    0.670030    11.00000   -1.20000
AFIX   0
C21   1    0.330059    0.003211    0.777195    11.00000    0.02446    0.04143 =
         0.04523    0.02228    0.00080   -0.00038
AFIX 137
H21A  2    0.295391   -0.042850    0.762953    11.00000   -1.50000
H21B  2    0.345080   -0.022960    0.854663    11.00000   -1.50000
H21C  2    0.356351   -0.018754    0.714119    11.00000   -1.50000
AFIX   0
C10   1    0.550875    0.372628    0.351584    11.00000    0.02081    0.03606 =
         0.05277    0.00633   -0.00019   -0.00397
AFIX 137
H10A  2    0.565530    0.331812    0.279257    11.00000   -1.50000
H10B  2    0.581181    0.393138    0.405999    11.00000   -1.50000
H10C  2    0.531477    0.453030    0.330290    11.00000   -1.50000
AFIX   0
C22   1    0.373030    0.227939    0.805298    11.00000    0.03050    0.04841 =
         0.01693   -0.00333   -0.00481    0.00183
AFIX 137
H22A  2    0.396637    0.229622    0.734509    11.00000   -1.50000
H22B  2    0.392573    0.185473    0.871095    11.00000   -1.50000
H22C  2    0.363556    0.317339    0.828165    11.00000   -1.50000
AFIX   0
C23   1    0.279732    0.185300    0.877719    11.00000    0.03137    0.07974 =
         0.01900    0.00254    0.00369    0.00570
AFIX 137
H23A  2    0.265711    0.273866    0.865702    11.00000   -1.50000
H23B  2    0.298948    0.180500    0.954396    11.00000   -1.50000
H23C  2    0.248995    0.123579    0.877546    11.00000   -1.50000
AFIX   0
HKLF 4


REM  asw22124_a.res in Pna2(1)
REM wR2 = 0.0598, GooF = S = 1.092, Restrained GooF = 1.091 for all data
REM R1 = 0.0227 for 5609 Fo > 4sig(Fo) and 0.0232 for all 5693 data
REM 301 parameters refined using 1 restraints

END

WGHT      0.0320      3.6408

REM Highest difference peak  1.139,  deepest hole -1.063,  1-sigma level  0.095
Q1    1   0.3235  0.1824  0.4668  11.00000  0.05    1.14
Q2    1   0.4109  0.1878  0.4682  11.00000  0.05    0.88
Q3    1   0.3709  0.1854  0.5769  11.00000  0.05    0.55
Q4    1   0.3413  0.2683  0.2927  11.00000  0.05    0.53
Q5    1   0.3670  0.1712  0.3574  11.00000  0.05    0.49
Q6    1   0.3777  0.1287  0.5620  11.00000  0.05    0.42
Q7    1   0.4426  0.2634  0.6841  11.00000  0.05    0.40
Q8    1   0.2470  0.2561  0.2900  11.00000  0.05    0.37
Q9    1   0.2605  0.1990  0.6081  11.00000  0.05    0.36
Q10   1   0.4774  0.2964  0.3660  11.00000  0.05    0.32
Q11   1   0.3445  0.1223  0.3836  11.00000  0.05    0.31
;
_shelx_res_checksum              71698
_olex2_submission_special_instructions 'No special instructions were received'
_oxdiff_exptl_absorpt_empirical_details 
;
Empirical correction (ABSPACK) includes:
- Absorption correction using spherical harmonics
- Frame scaling
;
_oxdiff_exptl_absorpt_empirical_full_max 2.500
_oxdiff_exptl_absorpt_empirical_full_min 0.684
####################################################################### 
# 
# This file contains crystal structure data downloaded from the 
# Cambridge Structural Database (CSD) hosted by the Cambridge 
# Crystallographic Data Centre (CCDC).
# 
# Full information about CCDC data access policies and citation 
# guidelines are available at http://www.ccdc.cam.ac.uk/access/V1 
# 
# Audit and citation data items may have been added by the CCDC. 
# Please retain this information to preserve the provenance of 
# this file and to allow appropriate attribution of the data. 
# 
#######################################################################

data_asw23009
_database_code_depnum_ccdc_archive 'CCDC 2271688'
loop_
_audit_author_name
_audit_author_address
'Joe C. Goodall'
;University of York
United Kingdom
;
_audit_update_record             
;
2023-06-22 deposited with the CCDC.	2023-08-03 downloaded from the CCDC.
;
_audit_creation_date             2023-06-22
_audit_creation_method           
;
Olex2 1.5
(compiled 2021.08.20 svn.r13c46975 for OlexSys, GUI svn.r6396)
;
_shelx_SHELXL_version_number     2018/3
_chemical_name_common            ?
_chemical_name_systematic        ?
_chemical_formula_moiety         'C24 H39 N O5 P2 Re, C32 H12 B F24'
_chemical_formula_sum            'C56 H51 B F24 N O5 P2 Re'
_chemical_formula_weight         1532.92
_chemical_melting_point          ?
_chemical_oxdiff_formula         'C56 H51 B1 F24 Re1 P2 O4 N1'
_chemical_oxdiff_usercomment     'JG098 SCSC'
loop_
_atom_type_symbol
_atom_type_description
_atom_type_scat_dispersion_real
_atom_type_scat_dispersion_imag
_atom_type_scat_source
C C 0.0181 0.0091 'International Tables Vol C Tables 4.2.6.8 and 6.1.1.4'
H H 0.0000 0.0000 'International Tables Vol C Tables 4.2.6.8 and 6.1.1.4'
B B 0.0090 0.0039 'International Tables Vol C Tables 4.2.6.8 and 6.1.1.4'
F F 0.0727 0.0534 'International Tables Vol C Tables 4.2.6.8 and 6.1.1.4'
N N 0.0311 0.0180 'International Tables Vol C Tables 4.2.6.8 and 6.1.1.4'
O O 0.0492 0.0322 'International Tables Vol C Tables 4.2.6.8 and 6.1.1.4'
P P 0.2955 0.4335 'International Tables Vol C Tables 4.2.6.8 and 6.1.1.4'
Re Re -5.2083 5.8923 'International Tables Vol C Tables 4.2.6.8 and 6.1.1.4'

_shelx_space_group_comment       
;
The symmetry employed for this shelxl refinement is uniquely defined
by the following loop, which should always be used as a source of
symmetry information in preference to the above space-group names.
They are only intended as comments.
;
_space_group_crystal_system      triclinic
_space_group_IT_number           2
_space_group_name_H-M_alt        'P -1'
_space_group_name_Hall           '-P 1'
loop_
_space_group_symop_operation_xyz
'x, y, z'
'-x, -y, -z'

_cell_length_a                   12.9529(4)
_cell_length_b                   14.1717(3)
_cell_length_c                   16.8449(5)
_cell_angle_alpha                97.370(2)
_cell_angle_beta                 94.209(3)
_cell_angle_gamma                96.468(2)
_cell_volume                     3034.93(15)
_cell_formula_units_Z            2
_cell_measurement_reflns_used    17160
_cell_measurement_temperature    109.95(10)
_cell_measurement_theta_max      76.8070
_cell_measurement_theta_min      3.8350
_shelx_estimated_absorpt_T_max   0.809
_shelx_estimated_absorpt_T_min   0.608
_exptl_absorpt_coefficient_mu    5.517
_exptl_absorpt_correction_T_max  1.00000
_exptl_absorpt_correction_T_min  0.75091
_exptl_absorpt_correction_type   multi-scan
_exptl_absorpt_process_details   
;
CrysAlisPro 1.171.41.113a (Rigaku Oxford Diffraction, 2021)
Empirical absorption correction using spherical harmonics,
implemented in SCALE3 ABSPACK scaling algorithm.
;
_exptl_absorpt_special_details   ?
_exptl_crystal_colour            'clear colourless'
_exptl_crystal_colour_lustre     clear
_exptl_crystal_colour_modifier   .
_exptl_crystal_colour_primary    colourless
_exptl_crystal_density_diffrn    1.677
_exptl_crystal_density_meas      ?
_exptl_crystal_density_method    ?
_exptl_crystal_description       block
_exptl_crystal_F_000             1520
loop_
_exptl_crystal_face_index_h
_exptl_crystal_face_index_k
_exptl_crystal_face_index_l
_exptl_crystal_face_perp_dist
-8 4 2 0.0163
7 1 -7 0.0313
-2 7 -8 0.0300
-1 -6 9 0.0300
5 -7 5 0.0581
-7 -3 4 0.0085
2 2 -11 0.0315
7 3 -4 0.0306
3 0 10 0.0450
-3 -8 4 0.0188
0 9 1 0.0291

_exptl_crystal_preparation       ?
_exptl_crystal_size_max          0.1
_exptl_crystal_size_mid          0.08
_exptl_crystal_size_min          0.04
loop_
_exptl_oxdiff_crystal_face_indexfrac_h
_exptl_oxdiff_crystal_face_indexfrac_k
_exptl_oxdiff_crystal_face_indexfrac_l
_exptl_oxdiff_crystal_face_x
_exptl_oxdiff_crystal_face_y
_exptl_oxdiff_crystal_face_z
-7.9841 3.5601 1.8215 0.1905 0.7964 0.5740
6.5616 1.1525 -7.2919 -0.0578 -0.2444 -0.9680
-1.9982 6.8095 -7.9538 0.1910 0.7945 -0.5765
-0.8633 -5.9034 9.1323 -0.1317 -0.5463 0.8272
4.9164 -6.7803 5.3977 -0.2284 -0.9518 0.2048
-7.1885 -3.0543 4.4492 -0.2963 0.3458 0.8903
2.3847 2.0974 -10.5849 -0.2688 0.3156 -0.9100
7.3248 3.0354 -3.8887 0.3279 -0.3828 -0.8637
2.5214 -0.3122 10.0633 0.5724 -0.6704 0.4721
-3.0206 -7.9762 3.7302 -0.6842 -0.2030 0.7005
0.1239 8.7800 1.4787 0.9418 0.2793 -0.1870

_exptl_transmission_factor_max   ?
_exptl_transmission_factor_min   ?
_diffrn_reflns_av_R_equivalents  0.0889
_diffrn_reflns_av_unetI/netI     0.0813
_diffrn_reflns_Laue_measured_fraction_full 0.996
_diffrn_reflns_Laue_measured_fraction_max 0.950
_diffrn_reflns_limit_h_max       14
_diffrn_reflns_limit_h_min       -16
_diffrn_reflns_limit_k_max       17
_diffrn_reflns_limit_k_min       -17
_diffrn_reflns_limit_l_max       21
_diffrn_reflns_limit_l_min       -12
_diffrn_reflns_number            32934
_diffrn_reflns_point_group_measured_fraction_full 0.996
_diffrn_reflns_point_group_measured_fraction_max 0.950
_diffrn_reflns_theta_full        67.684
_diffrn_reflns_theta_max         77.598
_diffrn_reflns_theta_min         3.448
_diffrn_ambient_environment      N~2~
_diffrn_ambient_temperature      109.95(10)
_diffrn_detector                 'Hybrid Pixel Array Detector'
_diffrn_detector_area_resol_mean 10.0000
_diffrn_detector_type            HyPix
_diffrn_measured_fraction_theta_full 0.996
_diffrn_measured_fraction_theta_max 0.950
_diffrn_measurement_details      
;
List of Runs (angles in degrees, time in seconds):

  # Type    Start    End  Width  t~exp~   \w     \q     \k     \f   Frames
#--------------------------------------------------------------------------
  1  \w   -122.00 -32.00   0.50    9.61    --  -48.95 -61.00  71.00  180
  2  \w    -61.00  16.00   0.50    9.61    --  -48.95  61.00-150.00  154
  3  \w     50.00  77.00   0.50    9.61    --   48.95  61.00-150.00   54
  4  \w    -23.00  61.00   0.50    9.61    --   48.95 -61.00  71.00  168
  5  \w     38.00 100.00   0.50   38.45    --  107.75 -61.00  71.00  124
  6  \w     92.00 159.00   0.50   38.45    --  107.75  61.00-150.00  134
  7  \w   -114.00 -73.00   0.50    9.61    --  -48.95-125.00-150.00   82
  8  \w    -82.00 -15.00   0.50    9.61    --  -48.95 125.00-120.00  134
  9  \w   -119.00 -73.00   0.50    9.61    --  -48.95-125.00   0.00   92
 10  \w     39.00  78.00   0.50    9.61    --   48.95-125.00 -60.00   78
 11  \w     -7.00  53.00   0.50    9.61    --   48.95 -57.00-180.00  120
 12  \w     46.00  96.00   0.50   38.45    --  107.75-125.00  30.00  100
 13  \w     69.00 101.00   0.50   38.45    --  107.75 -99.00-120.00   64
 14  \w    104.00 151.00   0.50   38.45    --  107.75 125.00 150.00   94
 15  \w     39.00 112.00   0.50   38.45    --  107.75-125.00 120.00  146
 16  \w     95.00 174.00   0.50   38.45    --  107.75  57.00-180.00  158
 17  \w     37.00 106.00   0.50   38.45    --  107.75 -99.00-150.00  138
 18  \w     35.00 121.00   0.50   38.45    --  107.75 -19.00-180.00  172
 19  \w     55.00 106.00   0.50   38.45    --  107.75-125.00  90.00  102
 20  \w     96.00 161.00   0.50   38.45    --  107.75  19.00-180.00  130
 21  \w     58.00 104.00   0.50   38.45    --  107.75 -99.00-180.00   92
 22  \w     37.00 110.00   0.50   38.45    --  107.75 -37.00  60.00  146
 23  \w     53.00 119.00   0.50   38.45    --  107.75 -37.00-180.00  132
 24  \w     61.00 104.00   0.50   38.45    --  107.75 -99.00 -30.00   86
 25  \w    104.00 143.00   0.50   38.45    --  107.75 125.00-150.00   78
 26  \w     76.00 105.00   0.50   38.45    --  107.75 -99.00  30.00   58
 27  \w     95.00 157.00   0.50   38.45    --  107.75 125.00  90.00  124
;
_diffrn_measurement_device       'four-circle diffractometer'
_diffrn_measurement_device_type  'SuperNova, Dual, Cu at home/near, HyPix'
_diffrn_measurement_method       '\w scans'
_diffrn_orient_matrix_type       
'CrysAlisPro convention (1999,Acta A55,543-557)'
_diffrn_orient_matrix_UB_11      0.0317227000
_diffrn_orient_matrix_UB_12      0.0980684000
_diffrn_orient_matrix_UB_13      0.0519766000
_diffrn_orient_matrix_UB_21      -0.0914810000
_diffrn_orient_matrix_UB_22      0.0402492000
_diffrn_orient_matrix_UB_23      -0.0424476000
_diffrn_orient_matrix_UB_31      -0.0711820000
_diffrn_orient_matrix_UB_32      -0.0310360000
_diffrn_orient_matrix_UB_33      0.0637871000
_diffrn_radiation_monochromator  mirror
_diffrn_radiation_probe          x-ray
_diffrn_radiation_type           'Cu K\a'
_diffrn_radiation_wavelength     1.54184
_diffrn_source                   'micro-focus sealed X-ray tube'
_diffrn_source_type              'SuperNova (Cu) X-ray Source'
_reflns_Friedel_coverage         0.000
_reflns_Friedel_fraction_full    .
_reflns_Friedel_fraction_max     .
_reflns_number_gt                10499
_reflns_number_total             12265
_reflns_special_details          
;
 Reflections were merged by SHELXL according to the crystal
 class for the calculation of statistics and refinement.
 
 _reflns_Friedel_fraction is defined as the number of unique
 Friedel pairs measured divided by the number that would be
 possible theoretically, ignoring centric projections and
 systematic absences.
;
_reflns_threshold_expression     'I > 2\s(I)'
_computing_cell_refinement       'CrysAlisPro 1.171.41.113a (Rigaku OD, 2021)'
_computing_data_collection       'CrysAlisPro 1.171.41.113a (Rigaku OD, 2021)'
_computing_data_reduction        'CrysAlisPro 1.171.41.113a (Rigaku OD, 2021)'
_computing_molecular_graphics    'Olex2 1.5 (Dolomanov et al., 2009)'
_computing_publication_material  'Olex2 1.5 (Dolomanov et al., 2009)'
_computing_structure_refinement  'SHELXL 2018/3 (Sheldrick, 2015)'
_computing_structure_solution    'SHELXT 2018/2 (Sheldrick, 2018)'
_refine_diff_density_max         1.540
_refine_diff_density_min         -2.030
_refine_diff_density_rms         0.140
_refine_ls_extinction_coef       .
_refine_ls_extinction_method     none
_refine_ls_goodness_of_fit_ref   1.086
_refine_ls_hydrogen_treatment    constr
_refine_ls_matrix_type           full
_refine_ls_number_parameters     823
_refine_ls_number_reflns         12265
_refine_ls_number_restraints     0
_refine_ls_R_factor_all          0.0618
_refine_ls_R_factor_gt           0.0535
_refine_ls_restrained_S_all      1.086
_refine_ls_shift/su_max          0.002
_refine_ls_shift/su_mean         0.000
_refine_ls_structure_factor_coef Fsqd
_refine_ls_weighting_details     
'w=1/[\s^2^(Fo^2^)+(0.0855P)^2^+0.0183P] where P=(Fo^2^+2Fc^2^)/3'
_refine_ls_weighting_scheme      calc
_refine_ls_wR_factor_gt          0.1411
_refine_ls_wR_factor_ref         0.1460
_refine_special_details          ?
_olex2_refinement_description    
;
1. Fixed Uiso
 At 1.2 times of:
  All C(H) groups
 At 1.5 times of:
  All C(H,H,H) groups
2.a Aromatic/amide H refined with riding coordinates:
 C54(H54), C38(H38), C52(H52), C30(H30), C46(H46), C28(H28), C26(H26),
 C44(H44), C15(H15), C50(H50), C34(H34), C36(H36), C13(H13), C42(H42), C14(H14)
2.b Idealised Me refined as rotating group:
 C19(H19A,H19B,H19C), C10(H10A,H10B,H10C), C11(H11A,H11B,H11C), C20(H20A,H20B,
 H20C), C7(H7A,H7B,H7C), C18(H18A,H18B,H18C), C23(H23A,H23B,H23C), C9(H9A,H9B,
 H9C), C24(H24A,H24B,H24C), C6(H6A,H6B,H6C), C22(H22A,H22B,H22C), C5(H5A,H5B,
 H5C)
;
_atom_sites_solution_hydrogens   geom
_atom_sites_solution_primary     dual
_atom_sites_solution_secondary   ?
loop_
_atom_site_label
_atom_site_type_symbol
_atom_site_fract_x
_atom_site_fract_y
_atom_site_fract_z
_atom_site_U_iso_or_equiv
_atom_site_adp_type
_atom_site_occupancy
_atom_site_site_symmetry_order
_atom_site_calc_flag
_atom_site_refinement_flags_posn
_atom_site_refinement_flags_adp
_atom_site_refinement_flags_occupancy
_atom_site_disorder_assembly
_atom_site_disorder_group
Re1 Re 0.72382(2) 1.02984(2) 0.83570(2) 0.02898(9) Uani 1 1 d . . . . .
P2 P 0.66185(10) 1.16976(9) 0.90564(7) 0.0313(3) Uani 1 1 d . . . . .
P1 P 0.82964(10) 0.95005(9) 0.74224(7) 0.0331(3) Uani 1 1 d . . . . .
F8 F -0.0787(3) 0.5341(2) 0.7716(2) 0.0510(8) Uani 1 1 d . . . . .
F3 F 0.4316(3) 0.8200(2) 0.7640(2) 0.0540(9) Uani 1 1 d . . . . .
F23 F -0.0719(3) 0.2435(2) 0.4571(2) 0.0539(9) Uani 1 1 d . . . . .
F14 F 0.6358(3) 0.1956(3) 0.6302(2) 0.0562(9) Uani 1 1 d . . . . .
O5 O 0.7091(3) 1.2544(2) 0.8531(2) 0.0412(9) Uani 1 1 d . . . . .
F15 F 0.5725(3) 0.1208(3) 0.5153(2) 0.0556(9) Uani 1 1 d . . . . .
F24 F -0.1123(3) 0.3714(3) 0.5214(2) 0.0502(8) Uani 1 1 d . . . . .
F20 F 0.2744(3) 0.4132(3) 0.3129(2) 0.0549(9) Uani 1 1 d . . . . .
F6 F 0.5626(3) 0.5283(4) 0.9270(2) 0.0652(11) Uani 1 1 d . . . . .
F5 F 0.6430(3) 0.4647(3) 0.8324(3) 0.0598(10) Uani 1 1 d . . . . .
F19 F 0.2631(4) 0.5569(3) 0.3634(2) 0.0614(11) Uani 1 1 d . . . . .
F13 F 0.5936(3) 0.2741(3) 0.5347(2) 0.0551(9) Uani 1 1 d . . . . .
F21 F 0.3906(3) 0.4867(4) 0.4044(2) 0.0672(12) Uani 1 1 d . . . . .
O4 O 0.9044(3) 1.0438(3) 0.7169(2) 0.0408(9) Uani 1 1 d . . . . .
F22 F -0.0932(3) 0.3635(3) 0.3953(2) 0.0626(10) Uani 1 1 d . . . . .
O3 O 0.5263(3) 0.9918(3) 0.7132(2) 0.0441(9) Uani 1 1 d . . . . .
F7 F 0.0557(3) 0.6315(3) 0.8195(3) 0.0653(11) Uani 1 1 d . . . . .
O2 O 0.6024(4) 0.8592(3) 0.8978(2) 0.0471(10) Uani 1 1 d . . . . .
F2 F 0.2799(3) 0.7582(3) 0.7151(3) 0.0693(12) Uani 1 1 d . . . . .
N1 N 0.8058(3) 1.1475(3) 0.7855(2) 0.0288(8) Uani 1 1 d . . . . .
F4 F 0.6692(3) 0.6156(3) 0.8677(3) 0.0675(11) Uani 1 1 d . . . . .
O1 O 0.8654(4) 0.9984(4) 0.9844(2) 0.0572(12) Uani 1 1 d . . . . .
F1 F 0.4049(5) 0.7677(3) 0.6391(2) 0.0781(15) Uani 1 1 d . . . . .
F10 F 0.2122(4) 0.2096(4) 0.9203(4) 0.094(2) Uani 1 1 d . . . . .
F16 F 0.2654(4) -0.0576(3) 0.5952(3) 0.0798(15) Uani 1 1 d . . . . .
F18 F 0.1340(4) 0.0186(3) 0.6116(4) 0.0922(17) Uani 1 1 d . . . . .
F17 F 0.2353(5) 0.0016(3) 0.7112(3) 0.0852(16) Uani 1 1 d . . . . .
F11 F 0.0510(4) 0.1885(4) 0.9012(4) 0.0863(15) Uani 1 1 d . . . . .
F12 F 0.1158(6) 0.2917(4) 0.9949(3) 0.097(2) Uani 1 1 d . . . . .
F9 F -0.0363(4) 0.5595(4) 0.8990(3) 0.0816(16) Uani 1 1 d . . . . .
C25 C 0.3572(4) 0.4783(4) 0.7033(3) 0.0317(10) Uani 1 1 d . . . . .
C2 C 0.6472(4) 0.9224(4) 0.8755(3) 0.0343(10) Uani 1 1 d . . . . .
C54 C 0.1059(4) 0.3713(3) 0.5601(3) 0.0325(10) Uani 1 1 d . . . . .
H54 H 0.063353 0.347755 0.598586 0.039 Uiso 1 1 calc R U . . .
C53 C 0.0597(4) 0.3759(3) 0.4835(3) 0.0321(10) Uani 1 1 d . . . . .
C33 C 0.1910(4) 0.3849(3) 0.7408(3) 0.0319(10) Uani 1 1 d . . . . .
C29 C 0.5078(4) 0.5519(4) 0.7952(3) 0.0342(10) Uani 1 1 d . . . . .
C38 C 0.1935(4) 0.3236(3) 0.7994(3) 0.0314(10) Uani 1 1 d . . . . .
H38 H 0.237989 0.274615 0.794340 0.038 Uiso 1 1 calc R U . . .
C45 C 0.4557(4) 0.1962(4) 0.5965(3) 0.0328(10) Uani 1 1 d . . . . .
C52 C 0.1183(4) 0.4089(4) 0.4253(3) 0.0357(11) Uani 1 1 d . . . . .
H52 H 0.087130 0.412033 0.373033 0.043 Uiso 1 1 calc R U . . .
C30 C 0.4420(4) 0.4718(4) 0.7572(3) 0.0340(10) Uani 1 1 d . . . . .
H30 H 0.455516 0.410135 0.768599 0.041 Uiso 1 1 calc R U . . .
C46 C 0.4181(4) 0.2824(4) 0.6214(3) 0.0321(10) Uani 1 1 d . . . . .
H46 H 0.460894 0.340844 0.619215 0.039 Uiso 1 1 calc R U . . .
C28 C 0.4897(4) 0.6435(4) 0.7808(3) 0.0352(10) Uani 1 1 d . . . . .
H28 H 0.533995 0.698583 0.806682 0.042 Uiso 1 1 calc R U . . .
C19 C 0.4580(4) 1.0869(4) 0.9096(4) 0.0409(12) Uani 1 1 d . . . . .
H19A H 0.468232 1.035917 0.866854 0.061 Uiso 1 1 calc R U . . .
H19B H 0.383520 1.093614 0.909726 0.061 Uiso 1 1 calc R U . . .
H19C H 0.483728 1.070453 0.961671 0.061 Uiso 1 1 calc R U . . .
C41 C 0.3199(4) 0.2856(4) 0.6493(3) 0.0326(10) Uani 1 1 d . . . . .
C16 C 0.7794(4) 1.2380(4) 0.7996(3) 0.0342(10) Uani 1 1 d . . . . .
C26 C 0.3417(4) 0.5711(3) 0.6890(3) 0.0329(10) Uani 1 1 d . . . . .
H26 H 0.285864 0.579011 0.651568 0.040 Uiso 1 1 calc R U . . .
C44 C 0.3972(4) 0.1090(4) 0.5998(3) 0.0369(11) Uani 1 1 d . . . . .
H44 H 0.423511 0.050289 0.583731 0.044 Uiso 1 1 calc R U . . .
[truncated: 45,285 more chars]
